# Supplementary material for: Meta-analysis of Face Perception in Schizophrenia Spectrum Disorders: Evidence for Differential Impairment in Emotion Face Perception
Source: Schizophr Bull. 2024 Aug 13;51(1):17–36. doi: 10.1093/schbul/sbae130 (PMC11661959; doi:10.1093/schbul/sbae130)
Supplement: sbae130_suppl_Supplementary_Data [file sbae130_suppl_supplementary_data.zip]

Archive with 2 entries (2 files):
- sbae130_suppl_Supplementary_Data_1.xlsm
- sbae130_suppl_Supplementary_Data.xlsx
