# Supplementary material for: Meta-analysis of Face Perception in Schizophrenia Spectrum Disorders: Evidence for Differential Impairment in Emotion Face Perception
Source: Schizophr Bull. 2024 Aug 13;51(1):17–36. doi: 10.1093/schbul/sbae130 (PMC11661959; doi:10.1093/schbul/sbae130)
Supplement: sbae130_suppl_Supplementary_Data [file sbae130_suppl_supplementary_data.zip › sbae130_suppl_Supplementary_Data_1.xlsm]

## Sheet: 20230830_final_all data
	Effect size data													Task details							Sample Details													Analysis inclusion and moderator category details
Article	HCMean	HCSD	HCn	HCMean_Percent	HCSD_Percent	SSDMean	SSDSD	SSDMean_Percent	SSDSD_Percent	SSDn	CohensD	Fstat	tval	TaskType	Emo_type	TaskDescription	DVunit	ItemN	ChanceScore	Stim_race	Inpatient/outpatient status	Symptom severity details	HC_Female_Gender	SSD_Female_Gender	HC_age	SSD_age	HC_EduYears	SSD_EduYears	IQmeasure	HC_IQestimate	SSD_IQestimate	HC_race	SSD_race	alldata_include	ceiling_include	SSD_DiagnosticGroupCategory	SSDGroup	SSDGroup_binary	TotalEmoPref	IndividualEmoPref	IQmatching	TaskConfound	TaskConfound_Subgroup	TaskConfound_Subgroup2
Addington & Addington, 1998	18.63	1.61	40	88.71	7.67	15.4	3.12	73.33	14.86	40	NA	NA	NA	Emotion	Total	Emotion identification	# correct	21	14.29		100% inpatient	PANSS positive = 20 (5.98); PANSS negative = 21.31 (5.65)	42.5	32.5	32.6 (11.3)	32.6 (9.2)	14.5 (1.8)	11.7 (2.5)	NA	NA	NA	NA	NA	y	y	Schizophrenia	1	1	y	y	No	0	0	0
Addington & Addington, 1998	35.42	2.55	40	84.33	6.07	29.63	5.36	70.55	12.76	40	NA	NA	NA	Emotion	Total	Emotion discrimination	# correct	42	50		100% inpatient	PANSS positive = 20 (5.98); PANSS negative = 21.31 (5.65)	42.5	32.5	32.6 (11.3)	32.6 (9.2)	14.5 (1.8)	11.7 (2.5)	NA	NA	NA	NA	NA	y	y	Schizophrenia	1	1	y	y	No	0	0	0
Addington & Addington, 1998	47.88	4.05	40	88.67	7.5	42.82	7.31	79.3	13.54	40	NA	NA	NA	Identity	NA	Benton Test of Facial Recognition (short form administered, converted to full form score)	# correct	54	46.3		100% inpatient	PANSS positive = 20 (5.98); PANSS negative = 21.31 (5.65)	42.5	32.5	32.6 (11.3)	32.6 (9.2)	14.5 (1.8)	11.7 (2.5)	NA	NA	NA	NA	NA	y	y	Schizophrenia	1	1	y	y	No	0	0	0
Andric et al., 2016	78.83	17.59	51	78.83	17.59	67.45	19.54	67.45	19.54	52	NA	NA	NA	Emotion	Angry	Degraded Facial Affect Recognition Task - Angry	% Correct	16	25	Caucasian	NA	Whole sample remitted indicated by Global Assessment Functioning scale score > 40	53.9	40.4	29.8 (6.34)	29.33 (5.96)	14 (2.9)	12.48 (2.06)	WAIS-R	107.49 (17.5)	93.42 (13.88)	NA	NA	y	n	Other	3	1	n	y	No	0	0	0
Andric et al., 2016	66.44	17.14	51	66.44	17.14	47.5	23.42	47.5	23.42	52	NA	NA	NA	Emotion	Fear	Degraded Facial Affect Recognition Task - Fearful	% Correct	16	25	Caucasian	NA	Whole sample remitted indicated by Global Assessment Functioning scale score > 40	53.9	40.4	29.8 (6.34)	29.33 (5.96)	14 (2.9)	12.48 (2.06)	WAIS-R	107.49 (17.5)	93.42 (13.88)	NA	NA	y	n	Other	3	1	n	y	No	0	0	0
Andric et al., 2016	87.03	10.22	51	87.03	10.22	84.74	15.38	84.74	15.38	52	NA	NA	NA	Emotion	Happy	Degraded Facial Affect Recognition Task - Happy	% Correct	16	25	Caucasian	NA	Whole sample remitted indicated by Global Assessment Functioning scale score > 40	53.9	40.4	29.8 (6.34)	29.33 (5.96)	14 (2.9)	12.48 (2.06)	WAIS-R	107.49 (17.5)	93.42 (13.88)	NA	NA	y	n	Other	3	1	n	y	No	0	0	0
Andric et al., 2016	80.66	16.29	51	80.66	16.29	69.49	21.21	69.49	21.21	52	NA	NA	NA	Emotion	Neutral	Degraded Facial Affect Recognition Task - Neutral	% Correct	16	25	Caucasian	NA	Whole sample remitted indicated by Global Assessment Functioning scale score > 40	53.9	40.4	29.8 (6.34)	29.33 (5.96)	14 (2.9)	12.48 (2.06)	WAIS-R	107.49 (17.5)	93.42 (13.88)	NA	NA	y	n	Other	3	1	n	y	No	0	0	0
Andric et al., 2016	22.75	2.25	51	NA	NA	21.4	2.29	NA	NA	52	NA	NA	NA	Identity	NA	Benton Facial Recognition Task	# correct	NA	NA	Caucasian	NA	Whole sample remitted indicated by Global Assessment Functioning scale score > 40	53.9	40.4	29.8 (6.34)	29.33 (5.96)	14 (2.9)	12.48 (2.06)	WAIS-R	107.49 (17.5)	93.42 (13.88)	NA	NA	y	n	Other	3	1	y	y	No	0	0	0
Andric et al., 2016	78.1	9.6	51	78.1	9.6	67.26	13.64	67.26	13.64	52	NA	NA	NA	Emotion	Total	Degraded Facial Affect Recognition Task - Total	% Correct	64	25	Caucasian	NA	Whole sample remitted indicated by Global Assessment Functioning scale score > 40	53.9	40.4	29.8 (6.34)	29.33 (5.96)	14 (2.9)	12.48 (2.06)	WAIS-R	107.49 (17.5)	93.42 (13.88)	NA	NA	y	n	Other	3	1	y	n	No	0	0	0
Archer et al., 1992	57.25	2.22	12	95.42	3.7	53.25	5.51	88.75	9.18	12	NA	NA	NA	Emotion	Total	Emotion task (selecting face to match emotion label)	# correct	60	50		100% inpatient	NA	50	75	48.04 (8.16)	43.52 (14.97)	NA	NA	National Adult Reading Test and Mill Hill Vocalulary Scale (Form 1 Senior)	NART = 112.67 (6.72); Mill Hill = 20.5 (5.65)	NART = 106 (7.41); Mill Hill = 14.82 (7.27)	NA	NA	y	y	Schizophrenia	1	1	y	y	Yes (deliberately matched)	0	1	1
Archer et al., 1992	59.08	1.31	12	98.47	2.18	54.92	5.63	91.53	9.38	12	NA	NA	NA	Identity	NA	Famous face recognition	# correct	60	50		100% inpatient	NA	50	75	48.04 (8.16)	43.52 (14.97)	NA	NA	National Adult Reading Test and Mill Hill Vocalulary Scale (Form 1 Senior)	NART = 112.67 (6.72); Mill Hill = 20.5 (5.65)	NART = 106 (7.41); Mill Hill = 14.82 (7.27)	NA	NA	y	y	Schizophrenia	1	1	y	y	Yes (deliberately matched)	1	1	1
Archer et al., 1992	58	2.04	12	96.67	3.4	53.33	4.6	88.88	7.67	8	NA	NA	NA	Identity	NA	Face identity matching	# correct	60	50		100% inpatient	NA	50	75	48.04 (8.16)	43.52 (14.97)	NA	NA	National Adult Reading Test and Mill Hill Vocalulary Scale (Form 1 Senior)	NART = 112.67 (6.72); Mill Hill = 20.5 (5.65)	NART = 106 (7.41); Mill Hill = 14.82 (7.27)	NA	NA	y	y	Schizophrenia	1	1	y	y	Yes (deliberately matched)	0	3	3
Barkhof et al., 2015	1.2	4.6	42	98.8	4.6	3.91	4.6	96.09	4.6	42	NA	NA	NA	Emotion	Happy	Amsterdam Neuropsychological Tasks Identification of Facial Emotions - Happiness	% error	40	50	Caucasian	36% currently inpatient. 100% hospitalised in the past year.	PANSS Total = 71.5 (19.2); PANSS positive = 16.2 (6.1); PANSS negative = 17.4 (6.2)	28.57	28.57	41.2 (11.8)	38.4 (9.7)	NA	NA	NA	NA	NA	Mixed; 43% White European	Mixed; 91% White European	y	y	Schizophrenia,Schizoaffective Disorder	1	1	n	y	Yes (deliberately matched)	0	1	1
Barkhof et al., 2015	4.01	8.49	42	95.99	8.49	8.93	8.42	91.07	8.42	42	NA	NA	NA	Emotion	Disgust	Amsterdam Neuropsychological Tasks Identification of Facial Emotions - Disgust	% error	40	50	Caucasian	36% currently inpatient. 100% hospitalised in the past year.	PANSS Total = 71.5 (19.2); PANSS positive = 16.2 (6.1); PANSS negative = 17.4 (6.2)	28.57	28.57	41.2 (11.8)	38.4 (9.7)	NA	NA	NA	NA	NA	Mixed; 43% White European	Mixed; 91% White European	y	y	Schizophrenia,Schizoaffective Disorder	1	1	n	y	Yes (deliberately matched)	0	1	1
Barkhof et al., 2015	5.32	11.02	42	94.68	11.02	15.35	11.02	84.65	11.02	42	NA	NA	NA	Emotion	Anger	Amsterdam Neuropsychological Tasks Identification of Facial Emotions - Anger	% error	40	50	Caucasian	36% currently inpatient. 100% hospitalised in the past year.	PANSS Total = 71.5 (19.2); PANSS positive = 16.2 (6.1); PANSS negative = 17.4 (6.2)	28.57	28.57	41.2 (11.8)	38.4 (9.7)	NA	NA	NA	NA	NA	Mixed; 43% White European	Mixed; 91% White European	y	y	Schizophrenia,Schizoaffective Disorder	1	1	n	y	Yes (deliberately matched)	0	1	1
Barkhof et al., 2015	6.52	11.08	42	93.48	11.08	14.85	11.73	85.15	11.73	42	NA	NA	NA	Emotion	Fear	Amsterdam Neuropsychological Tasks Identification of Facial Emotions - Fear	% error	40	50	Caucasian	36% currently inpatient. 100% hospitalised in the past year.	PANSS Total = 71.5 (19.2); PANSS positive = 16.2 (6.1); PANSS negative = 17.4 (6.2)	28.57	28.57	41.2 (11.8)	38.4 (9.7)	NA	NA	NA	NA	NA	Mixed; 43% White European	Mixed; 91% White European	y	y	Schizophrenia,Schizoaffective Disorder	1	1	n	y	Yes (deliberately matched)	0	1	1
Barkhof et al., 2015	11.74	11.02	42	88.26	11.02	24.78	11.08	75.22	11.08	42	NA	NA	NA	Emotion	Sad	Amsterdam Neuropsychological Tasks Identification of Facial Emotions - Sadness	% error	40	50	Caucasian	36% currently inpatient. 100% hospitalised in the past year.	PANSS Total = 71.5 (19.2); PANSS positive = 16.2 (6.1); PANSS negative = 17.4 (6.2)	28.57	28.57	41.2 (11.8)	38.4 (9.7)	NA	NA	NA	NA	NA	Mixed; 43% White European	Mixed; 91% White European	y	y	Schizophrenia,Schizoaffective Disorder	1	1	n	y	Yes (deliberately matched)	0	1	1
Barkhof et al., 2015	6.51	8.86	42	93.49	8.86	13.08	12.11	86.92	12.11	42	NA	NA	NA	Identity	NA	Amsterdam Neuropsychological Tasks Face Recognition	% error	40	50	Caucasian	36% currently inpatient. 100% hospitalised in the past year.	PANSS Total = 71.5 (19.2); PANSS positive = 16.2 (6.1); PANSS negative = 17.4 (6.2)	28.57	28.57	41.2 (11.8)	38.4 (9.7)	NA	NA	NA	NA	NA	Mixed; 43% White European	Mixed; 91% White European	y	y	Schizophrenia,Schizoaffective Disorder	1	1	y	y	Yes (deliberately matched)	1	1	1
Barkhof et al., 2015	5.79	6.2	42	94.21	6.2	12.8	9.15	87.2	9.15	42	NA	NA	NA	Emotion	Total	Amsterdam Neuropsychological Tasks Identification of Facial Emotions - Total	% error	200	50	Caucasian	36% currently inpatient. 100% hospitalised in the past year.	PANSS Total = 71.5 (19.2); PANSS positive = 16.2 (6.1); PANSS negative = 17.4 (6.2)	28.57	28.57	41.2 (11.8)	38.4 (9.7)	NA	NA	NA	NA	NA	Mixed; 43% White European	Mixed; 91% White European	y	y	Schizophrenia,Schizoaffective Disorder	1	1	y	n	Yes (deliberately matched)	0	1	1
Baudouin et al., 2002	98.75	2.92	12	98.75	2.92	95.63	3.71	95.63	3.71	12	NA	NA	NA	Emotion	Total	Emotion identification - Orthogonal condition	% correct	40	50	NA	100% Inpatient	SAPS = 23.3 (14.1); SANS = 47.9 (21.8)	33.33	25	39 (15)	38 (12)	NA	NA	NA	NA	NA	NA	NA	y	y	Schizophrenia	1	1	y	y	No	0	1	1
Baudouin et al., 2002	98.33	2.89	12	98.33	2.89	96.88	4.66	96.88	4.66	12	NA	NA	NA	Emotion	Total	Emotion identification - constant condition	% correct	20	50	NA	100% Inpatient	SAPS = 23.3 (14.1); SANS = 47.9 (21.8)	33.33	25	39 (15)	38 (12)	NA	NA	NA	NA	NA	NA	NA	y	y	Schizophrenia	1	1	y	y	No	0	1	1
Baudouin et al., 2002	98.13	1.55	12	98.13	1.55	98.54	2.25	98.54	2.25	12	NA	NA	NA	Emotion	Total	Emotion identification - Correlated condition	% correct	20	50	NA	100% Inpatient	SAPS = 23.3 (14.1); SANS = 47.9 (21.8)	33.33	25	39 (15)	38 (12)	NA	NA	NA	NA	NA	NA	NA	y	y	Schizophrenia	1	1	y	y	No	0	1	1
Baudouin et al., 2002	98.54	1.98	12	98.54	1.98	95.83	6.15	95.83	6.15	12	NA	NA	NA	Identity	NA	Identity identification - Correlated condition	% correct	20	50	NA	100% Inpatient	SAPS = 23.3 (14.1); SANS = 47.9 (21.8)	33.33	25	39 (15)	38 (12)	NA	NA	NA	NA	NA	NA	NA	y	y	Schizophrenia	1	1	y	y	No	1	1	1
Baudouin et al., 2002	98.33	1.95	12	98.33	1.95	97.5	4.26	97.5	4.26	12	NA	NA	NA	Identity	NA	Identity identification - orthogonal condition	% correct	40	50	NA	100% Inpatient	SAPS = 23.3 (14.1); SANS = 47.9 (21.8)	33.33	25	39 (15)	38 (12)	NA	NA	NA	NA	NA	NA	NA	y	y	Schizophrenia	1	1	y	y	No	1	1	1
Baudouin et al., 2002	98.13	1.88	12	98.13	1.88	97.29	1.67	97.29	1.67	12	NA	NA	NA	Identity	NA	Identity identification - constant condition	% correct	20	50	NA	100% Inpatient	SAPS = 23.3 (14.1); SANS = 47.9 (21.8)	33.33	25	39 (15)	38 (12)	NA	NA	NA	NA	NA	NA	NA	y	y	Schizophrenia	1	1	y	y	No	1	1	1
Bediou et al., 2005	76.5	7.25	20	76.5	7.25	70.57	11.35	70.57	11.35	29	NA	NA	NA	Emotion	Happy	Emotion labelling - happiness	% correct	44	25	Caucasian	NA	PANSS total = 92.86 (16.87)	35	45	25.5 (9.47)	34.6 (9.67)	13.3 (1.62)	11.3 (2.84)	NA	NA	NA	NA	NA	y	y	Schizophrenia	1	1	n	y	No	0	3	0
Bediou et al., 2005	64.64	7.57	20	64.64	7.57	53.42	17.41	53.42	17.41	29	NA	NA	NA	Emotion	Disgust	Emotion labelling - disgust	% correct	44	25	Caucasian	NA	PANSS total = 92.86 (16.87)	35	45	25.5 (9.47)	34.6 (9.67)	13.3 (1.62)	11.3 (2.84)	NA	NA	NA	NA	NA	y	y	Schizophrenia	1	1	n	y	No	0	3	0
Bediou et al., 2005	48.42	10.4	20	48.42	10.4	35.99	15.05	35.99	15.05	29	NA	NA	NA	Emotion	Fear	Emotion labelling - fear	% correct	44	25	Caucasian	NA	PANSS total = 92.86 (16.87)	35	45	25.5 (9.47)	34.6 (9.67)	13.3 (1.62)	11.3 (2.84)	NA	NA	NA	NA	NA	y	y	Schizophrenia	1	1	n	y	No	0	3	0
Bediou et al., 2005	76.34	5.3	20	76.34	5.3	76	9.54	76	9.54	29	NA	NA	NA	Gender	NA	Gender labelling	% correct	132	50	Caucasian	NA	PANSS total = 92.86 (16.87)	35	45	25.5 (9.47)	34.6 (9.67)	13.3 (1.62)	11.3 (2.84)	NA	NA	NA	NA	NA	y	y	Schizophrenia	1	1	y	y	No	0	3	0
Bediou et al., 2005	63.16	6.34	20	63.16	6.34	53.33	10.75	53.33	10.75	29	NA	NA	NA	Emotion	Total	Emotion labelling - total	% correct	132	25	Caucasian	NA	PANSS total = 92.86 (16.87)	35	45	25.5 (9.47)	34.6 (9.67)	13.3 (1.62)	11.3 (2.84)	NA	NA	NA	NA	NA	y	y	Schizophrenia	1	1	y	n	No	0	3	0
Bediou et al., 2007	77.2	11.4	26	77.2	11.4	65.4	17.7	65.4	17.7	40	NA	NA	NA	Emotion	Happy	Emotion labelling - Happiness	% correct	NA	20	NA	100% inpatient	PANSS positive = 29.5 (7.1); PANSS negative = 27.7 (7.6); PANSS general = 39 (6.6)	0	0	24.3 (3.3)	27.3 (5.8)	16.2 (1.1)	9.6 (2.1)	NA	NA	NA	NA	NA	y	y	Schizophrenia	1	1	n	y	No	0	3	0
Bediou et al., 2007	63	16.3	26	63	16.3	37.6	20.9	37.6	20.9	40	NA	NA	NA	Emotion	Disgust	Emotion labelling - Disgust	% correct	NA	20	NA	100% inpatient	PANSS positive = 29.5 (7.1); PANSS negative = 27.7 (7.6); PANSS general = 39 (6.6)	0	0	24.3 (3.3)	27.3 (5.8)	16.2 (1.1)	9.6 (2.1)	NA	NA	NA	NA	NA	y	y	Schizophrenia	1	1	n	y	No	0	3	0
Bediou et al., 2007	51	19.1	26	51	19.1	42.1	19.3	42.1	19.3	40	NA	NA	NA	Emotion	Anger	Emotion labelling - Anger	% correct	NA	20	NA	100% inpatient	PANSS positive = 29.5 (7.1); PANSS negative = 27.7 (7.6); PANSS general = 39 (6.6)	0	0	24.3 (3.3)	27.3 (5.8)	16.2 (1.1)	9.6 (2.1)	NA	NA	NA	NA	NA	y	y	Schizophrenia	1	1	n	y	No	0	3	0
Bediou et al., 2007	48.8	15.1	26	48.8	15.1	30.1	20.6	30.1	20.6	40	NA	NA	NA	Emotion	Fear	Emotion labelling - Fear	% correct	NA	20	NA	100% inpatient	PANSS positive = 29.5 (7.1); PANSS negative = 27.7 (7.6); PANSS general = 39 (6.6)	0	0	24.3 (3.3)	27.3 (5.8)	16.2 (1.1)	9.6 (2.1)	NA	NA	NA	NA	NA	y	y	Schizophrenia	1	1	n	y	No	0	3	0
Bediou et al., 2007	76.47	5.45	26	76.47	5.45	75.63	8.89	75.63	8.89	40	NA	NA	NA	Gender	NA	Gender labelling	% correct	132	50	NA	100% inpatient	PANSS positive = 29.5 (7.1); PANSS negative = 27.7 (7.6); PANSS general = 39 (6.6)	0	0	24.3 (3.3)	27.3 (5.8)	16.2 (1.1)	9.6 (2.1)	NA	NA	NA	NA	NA	y	y	Schizophrenia	1	1	y	y	No	0	3	0
Bediou et al., 2007	60	9.88	26	60	9.88	42.8	13.61	42.8	13.61	40	NA	38.76	NA	Emotion	Total	Emotion labelling - Total	% correct	132	20	NA	100% inpatient	PANSS positive = 29.5 (7.1); PANSS negative = 27.7 (7.6); PANSS general = 39 (6.6)	0	0	24.3 (3.3)	27.3 (5.8)	16.2 (1.1)	9.6 (2.1)	NA	NA	NA	NA	NA	y	y	Schizophrenia	1	1	y	n	No	0	3	0
Belge et al., 2017	91.9	5.3	30	91.9	5.3	86.9	9.1	86.9	9.1	30	NA	NA	NA	Age	NA	Age identification (child or adult)	% correct	192	50	Caucasian	100% inpatient	Described as stable for 6+ months; PANSS total = 94.3 (29.9); PANSS positive = 20.4 (8.5); PANSS negative = 23.9 (9.7)	43.33	43.33	45.9 (10.7)	46.8 (10.1)	12.2 (2.6)	11.2 (2.9)	NA	NA	NA	NA	NA	y	y	Schizophrenia	1	1	y	y	Yes (deliberately matched)	0	3	0
Belge et al., 2017	95.8	3.4	30	95.8	3.4	84.7	20.9	84.7	20.9	30	NA	NA	NA	Emotion	Total	Emotion identification (negative or positive)	% correct	192	50	Caucasian	100% inpatient	Described as stable for 6+ months; PANSS total = 94.3 (29.9); PANSS positive = 20.4 (8.5); PANSS negative = 23.9 (9.7)	43.33	43.33	45.9 (10.7)	46.8 (10.1)	12.2 (2.6)	11.2 (2.9)	NA	NA	NA	NA	NA	y	y	Schizophrenia	1	1	y	y	Yes (deliberately matched)	0	3	0
Belge et al., 2017	96.4	4.7	30	96.4	4.7	90.6	13.9	90.6	13.9	30	NA	NA	NA	Eye Gaze	NA	Left or right eye gaze orientation	% correct	192	50	Caucasian	100% inpatient	Described as stable for 6+ months; PANSS total = 94.3 (29.9); PANSS positive = 20.4 (8.5); PANSS negative = 23.9 (9.7)	43.33	43.33	45.9 (10.7)	46.8 (10.1)	12.2 (2.6)	11.2 (2.9)	NA	NA	NA	NA	NA	y	y	Schizophrenia	1	1	y	y	Yes (deliberately matched)	0	3	0
Belge et al., 2017	95.9	3.6	30	95.9	3.6	89	14.9	89	14.9	30	NA	NA	NA	Gender	NA	Gender labelling	% correct	192	50	Caucasian	100% inpatient	Described as stable for 6+ months; PANSS total = 94.3 (29.9); PANSS positive = 20.4 (8.5); PANSS negative = 23.9 (9.7)	43.33	43.33	45.9 (10.7)	46.8 (10.1)	12.2 (2.6)	11.2 (2.9)	NA	NA	NA	NA	NA	y	y	Schizophrenia	1	1	y	y	Yes (deliberately matched)	0	3	0
Bellack et al., 1996	24.79	3.12	18	82.63	10.4	23.46	3.35	78.2	11.17	33	NA	NA	NA	Emotion	Total	Emotion Discrimination	# correct	30	50	NA	100% inpatient	BPRS = 43.14 (7.1); SANS = 41.71 (8.54)	58	48.57	34.68 (9.73)	39.11 (9.45)	13.22 (1.59)	12.2 (2)	NA	NA	NA	Mixed	Mixed	y	y	Schizophrenia,Schizoaffective Disorder	1	1	y	y	Yes (deliberately matched)	0	0	0
Bellack et al., 1996	12.68	2.4	18	66.74	12.63	11.69	3.98	61.53	20.95	33	NA	NA	NA	Emotion	Total	Emotion Identification	# correct	19	16.67	NA	100% inpatient	BPRS = 43.14 (7.1); SANS = 41.71 (8.54)	58	48.57	34.68 (9.73)	39.11 (9.45)	13.22 (1.59)	12.2 (2)	NA	NA	NA	Mixed	Mixed	y	y	Schizophrenia,Schizoaffective Disorder	1	1	y	y	Yes (deliberately matched)	0	0	0
Bellack et al., 1996	47.44	2.96	18	87.85	5.48	43.62	5.18	80.78	9.59	33	NA	NA	NA	Identity	NA	Benton Test of Facial Recognition (Full Form)	# correct	54	46.3	Caucasian	100% inpatient	BPRS = 43.14 (7.1); SANS = 41.71 (8.54)	58	48.57	34.68 (9.73)	39.11 (9.45)	13.22 (1.59)	12.2 (2)	NA	NA	NA	Mixed	Mixed	y	y	Schizophrenia,Schizoaffective Disorder	1	1	y	y	Yes (deliberately matched)	0	0	0
Bigelow et al., 2006	87.63	5.96	14	87.63	5.96	84.18	8.23	84.18	8.23	20	NA	NA	NA	Emotion	Total	Emotion identification - Total	% correct	80	50	Caucasian	25% inpatient; 75% outpatient	SANS = 11.25 (2.57) and SAPS = 6.75 (2.59)	50	30	41.71 (6.04)	33.55 (10.43)	15.85 (1.23)	13.35 (2.13)	WASI-Revised	115.93 (9.33)	91.15 (14.23)	NA	NA	y	y	Schizophrenia,Schizoaffective Disorder,Brief Psychotic Disorder	3	1	y	y	No	0	3	0
Bigelow et al., 2006	93.96	2.01	14	93.96	2.01	87.74	5.66	87.74	5.66	20	NA	NA	NA	Gender	NA	Gender labelling	% correct	84	50	NA	25% inpatient; 75% outpatient	SANS = 11.25 (2.57) and SAPS = 6.75 (2.59)	50	30	41.71 (6.04)	33.55 (10.43)	15.85 (1.23)	13.35 (2.13)	WASI-Revised	115.93 (9.33)	91.15 (14.23)	NA	NA	y	y	Schizophrenia,Schizoaffective Disorder,Brief Psychotic Disorder	3	1	y	y	No	0	3	0
Borod et al., 1993	90.5	5.3	21	90.5	5.3	79	13	79	13	20	NA	NA	NA	Emotion	Total	Emotion discrimination (FEDT)	% correct	30	50	Caucasian	NA	BPRS mean value across items rated 1-7 = 2.5 (0.6)	48	5	56.9 (18.2)	39.1 (9)	12.4 (2.3)	11.5 (2.4)	WASI-Revised -Vocbulary subtest	14 (2.7)	8.3 (3.1)	NA	NA	y	y	Schizophrenia	1	1	y	y	No	0	0	0
Borod et al., 1993	79.6	8.5	21	79.6	8.5	54	17.2	54	17.2	20	NA	NA	NA	Emotion	Total	Emotion identification (FEIT)	% correct	21	14.29	Caucasian	NA	BPRS mean value across items rated 1-7 = 2.5 (0.6)	48	5	56.9 (18.2)	39.1 (9)	12.4 (2.3)	11.5 (2.4)	WASI-Revised -Vocbulary subtest	14 (2.7)	8.3 (3.1)	NA	NA	y	y	Schizophrenia	1	1	y	y	No	0	0	0
Borod et al., 1993	90	5.8	21	90	5.8	78.1	9.1	78.1	9.1	20	NA	NA	NA	Identity	NA	Benton Test of Facial Recognition (short-form converted to long form score)	% correct	54	46.3	Caucasian	NA	BPRS mean value across items rated 1-7 = 2.5 (0.6)	48	5	56.9 (18.2)	39.1 (9)	12.4 (2.3)	11.5 (2.4)	WASI-Revised -Vocbulary subtest	14 (2.7)	8.3 (3.1)	NA	NA	y	y	Schizophrenia	1	1	y	y	No	0	0	0
Caldiroli et al., 2018	87.31	10.93	113	87.31	10.93	88	11.64	88	11.64	133	NA	NA	NA	Emotion	Happy	Degraded emotion recognition task - happy	% correct	16	25	NA	NA	PANSS total = 37.22 (10.84)	52.2	20.3	29.76 (8.01)	29.98 (5.79)	NA	NA	WAIS-III (estimate based on subscales Arithmetic, Digit symbol-coding, Block Design and Information)	114.22 (15.64)	97.92 (16.3)	Mixed	Mixed	y	y	Schizophrenia	1	1	n	y	No	0	0	0
Caldiroli et al., 2018	82.97	13.48	113	82.97	13.48	78.56	16.53	78.56	16.53	133	NA	NA	NA	Emotion	Neutral	Degraded emotion recognition task - Neutral	% correct	16	25	NA	NA	PANSS total = 37.22 (10.84)	52.2	20.3	29.76 (8.01)	29.98 (5.79)	NA	NA	WAIS-III (estimate based on subscales Arithmetic, Digit symbol-coding, Block Design and Information)	114.22 (15.64)	97.92 (16.3)	Mixed	Mixed	y	y	Schizophrenia	1	1	n	y	No	0	0	0
Caldiroli et al., 2018	74.55	18.11	113	74.55	18.11	65.5	20.82	65.5	20.82	133	NA	NA	NA	Emotion	Angry	Degraded emotion recognition task - angry	% correct	16	25	NA	NA	PANSS total = 37.22 (10.84)	52.2	20.3	29.76 (8.01)	29.98 (5.79)	NA	NA	WAIS-III (estimate based on subscales Arithmetic, Digit symbol-coding, Block Design and Information)	114.22 (15.64)	97.92 (16.3)	Mixed	Mixed	y	y	Schizophrenia	1	1	n	y	No	0	0	0
Caldiroli et al., 2018	54.97	17.22	113	54.97	17.22	47.94	17.52	47.94	17.52	133	NA	NA	NA	Emotion	Fear	Degraded emotion recognition task - fearful	% correct	16	25	NA	NA	PANSS total = 37.22 (10.84)	52.2	20.3	29.76 (8.01)	29.98 (5.79)	NA	NA	WAIS-III (estimate based on subscales Arithmetic, Digit symbol-coding, Block Design and Information)	114.22 (15.64)	97.92 (16.3)	Mixed	Mixed	y	y	Schizophrenia	1	1	n	y	No	0	0	0
Caldiroli et al., 2018	23.43	3.03	113	86.78	11.22	22.93	2.91	84.93	10.78	133	NA	NA	NA	Identity	NA	Benton Test of Facial Recognition - short form	# correct	27	42.59	Caucasian	NA	PANSS total = 37.22 (10.84)	52.2	20.3	29.76 (8.01)	29.98 (5.79)	NA	NA	WAIS-III (estimate based on subscales Arithmetic, Digit symbol-coding, Block Design and Information)	114.22 (15.64)	97.92 (16.3)	Mixed	Mixed	y	y	Schizophrenia	1	1	y	y	No	0	0	0
Caldiroli et al., 2018	74.95	8.7	113	74.95	8.7	70	9.95	70	9.95	133	NA	NA	NA	Emotion	Total	Degraded emotion recognition task - total	% correct	64	25	NA	NA	PANSS total = 37.22 (10.84)	52.2	20.3	29.76 (8.01)	29.98 (5.79)	NA	NA	WAIS-III (estimate based on subscales Arithmetic, Digit symbol-coding, Block Design and Information)	114.22 (15.64)	97.92 (16.3)	Mixed	Mixed	y	y	Schizophrenia	1	1	y	n	No	0	0	0
Calkins et al., 2010	NA	NA	334	NA	NA	NA	NA	NA	NA	610	0.77	NA	NA	Emotion	Total	Emotion task (combined labelling and valence rating)	# correct	NA	NA	Mixed	NA	NA	57.19	40.98	42.4 (14.9)	39.9 (11.6)	13 (2.6)	11.6 (2.2)	NA	NA	NA	African	African	y	n	Schizophrenia,Schizoaffective Disorder	1	1	y	y	No	0	1	1
Calkins et al., 2010	NA	NA	334	NA	NA	NA	NA	NA	NA	610	0.31	NA	NA	Identity	NA	Penn Face Memory Test	# correct	100	50	Mixed	NA	NA	57.19	40.98	42.4 (14.9)	39.9 (11.6)	14 (2.6)	11.6 (2.2)	NA	NA	NA	African	African	y	n	Schizophrenia,Schizoaffective Disorder	1	1	y	y	No	1	1	1
Campanella et al., 2006	99	0.3	7	99	0.3	95.5	6.06	95.5	6.06	14	NA	NA	NA	Emotion	Fear	Identifying fearful emotion	% correct	400	50	Caucasian	100% inpatient	PANSS total score split into "high" and "low" scorers within the schizophrenia sample. Low scorers = 88 (15); High scorers = 115 (17)	NA	35.71	48	48 (11.58)	NA	NA	NA	NA	NA	NA	NA	y	y	Schizophrenia	1	1	n	y	No	0	1	1
Campanella et al., 2006	99	0.9	7	99	0.9	91	10.24	91	10.24	14	NA	NA	NA	Emotion	Happy	Identifying happy emotion	% correct	400	50	Caucasian	100% inpatient	PANSS total score split into "high" and "low" scorers within the schizophrenia sample. Low scorers = 88 (15); High scorers = 115 (17)	NA	35.71	48	48 (11.58)	NA	NA	NA	NA	NA	NA	NA	y	y	Schizophrenia	1	1	n	y	No	0	1	1
Campanella et al., 2006	99	0.3	7	99	0.3	89.5	12.41	89.5	12.41	14	NA	NA	NA	Emotion	Sad	Identifying sad emotion	% correct	400	50	Caucasian	100% inpatient	PANSS total score split into "high" and "low" scorers within the schizophrenia sample. Low scorers = 88 (15); High scorers = 115 (17)	NA	35.71	48	48 (11.58)	NA	NA	NA	NA	NA	NA	NA	y	y	Schizophrenia	1	1	n	y	No	0	1	1
Campanella et al., 2006	99	0.7	7	99	0.7	93.5	9.45	93.5	9.45	14	NA	NA	NA	Identity	NA	Identifying deviant identity	% correct	400	50	Caucasian	100% inpatient	PANSS total score split into "high" and "low" scorers within the schizophrenia sample. Low scorers = 88 (15); High scorers = 115 (17)	NA	35.71	48	48 (11.58)	NA	NA	NA	NA	NA	NA	NA	y	y	Schizophrenia	1	1	y	y	No	1	1	1
Campanella et al., 2006	99	0.57	7	99	0.57	92	10.24	92	10.24	14	NA	NA	NA	Emotion	Total	Identifying emotion target - Total	% correct	1200	50	Caucasian	100% inpatient	PANSS total score split into "high" and "low" scorers within the schizophrenia sample. Low scorers = 88 (15); High scorers = 115 (17)	NA	35.71	48	48 (11.58)	NA	NA	NA	NA	NA	NA	NA	y	y	Schizophrenia	1	1	y	n	No	0	1	1
Chen et al., 2012	78.5	NA	30	78.5	NA	72.69	NA	72.69	NA	19	NA	19.2	NA	Emotion	Happy	Identifying happier face	% correct	96	50	NA	NA	PANSS positive = 15.3 (5.8); PANSS negative = 19.3 (8.4); PANSS general = 31.8 (7.9)	56.67	42.11	42.6 (9.4)	42.6 (9.4)	14.1 (3)	12.6 (2.3)	WAIS-R (verbal components)	110.4 (9)	Schizoaffective = 103.3 (12.9); Schizophrenia = 93.9 (10.9)	NA	NA	y	y	Schizophrenia	1	1	y	y	Incidentally	0	1	1
Chen et al., 2012	78.5	NA	30	78.5	NA	78.06	NA	78.06	NA	15	NA	0.45	NA	Emotion	Happy	Identifying happier face	% correct	96	50	NA	NA	PANSS positive = 16.2 (7.1); PANSS negative = 13 (4.9); PANSS general = 39.9 (5.7)	56.67	42.11	42.6 (9.4)	38.9 (10.9)	14.1 (3)	15.3 (2.5)	WAIS-R (verbal components)	110.4 (9)	Schizoaffective = 103.3 (12.9); Schizophrenia = 93.9 (10.9)	NA	NA	y	y	Schizoaffective Disorder	1	1	y	y	Incidentally	0	1	1
Chen et al., 2012	72.84	NA	30	72.84	NA	67.58	NA	67.58	NA	19	NA	19.8	NA	Emotion	Fear	Identifying most fearful face	% correct	96	50	NA	NA	PANSS positive = 15.3 (5.8); PANSS negative = 19.3 (8.4); PANSS general = 31.8 (7.9)	56.67	42.11	42.6 (9.4)	42.6 (9.4)	14.1 (3)	12.6 (2.3)	WAIS-R (verbal components)	110.4 (9)	Schizoaffective = 103.3 (12.9); Schizophrenia = 93.9 (10.9)	NA	NA	y	y	Schizophrenia	1	1	y	y	Incidentally	0	1	1
Chen et al., 2012	72.84	NA	30	72.84	NA	75.14	NA	75.14	NA	15	NA	0.02	NA	Emotion	Fear	Identifying most fearful face	% correct	96	50	NA	NA	PANSS positive = 16.2 (7.1); PANSS negative = 13 (4.9); PANSS general = 39.9 (5.7)	56.67	42.11	42.6 (9.4)	38.9 (10.9)	14.1 (3)	15.3 (2.5)	WAIS-R (verbal components)	110.4 (9)	Schizoaffective = 103.3 (12.9); Schizophrenia = 93.9 (10.9)	NA	NA	y	y	Schizoaffective Disorder	1	1	y	y	Incidentally	0	1	1
Chen et al., 2012	74.76	NA	30	74.76	NA	72.49	NA	72.49	NA	19	NA	2.34	NA	Identity	NA	Identity matching	% correct	NA	50	NA	NA	PANSS positive = 15.3 (5.8); PANSS negative = 19.3 (8.4); PANSS general = 31.8 (7.9)	56.67	42.11	42.6 (9.4)	42.6 (9.4)	14.1 (3)	12.6 (2.3)	WAIS-R (verbal components)	110.4 (9)	Schizoaffective = 103.3 (12.9); Schizophrenia = 93.9 (10.9)	NA	NA	y	y	Schizophrenia	1	1	y	y	Incidentally	1	1	1
Chen et al., 2012	74.76	NA	30	74.76	NA	79.24	NA	79.24	NA	15	NA	3.9	NA	Identity	NA	Identity matching	% correct	NA	50	NA	NA	PANSS positive = 16.2 (7.1); PANSS negative = 13 (4.9); PANSS general = 39.9 (5.7)	56.67	42.11	42.6 (9.4)	38.9 (10.9)	14.1 (3)	15.3 (2.5)	WAIS-R (verbal components)	110.4 (9)	Schizoaffective = 103.3 (12.9); Schizophrenia = 93.9 (10.9)	NA	NA	y	y	Schizoaffective Disorder	1	1	y	y	Incidentally	1	1	1
de Achaval, 2010	18.4	1.2	20	92	6	17.4	1	87	5	20	NA	NA	NA	Emotion	Total	Emotion labelling	# correct	20	50	Caucasian	100% outpatient	PANSS positive = 16.3 (5.4); PANSS negative = 24.8 (9.3); PANSS total = 83.8 (20.8)	35	35	28.2 (5.6)	30.9 (10)	16.5 (2.4)	12.4 (1.7)	NA	NA	NA	NA	NA	y	y	Schizophrenia	1	1	y	y	No	0	0	0
de Achaval, 2010	24.7	1.8	20	91.48	6.67	23	2.4	85.19	8.89	20	NA	NA	NA	Identity	NA	Benton Facial Recognition Test	# correct	27	42.59	Caucasian	100% outpatient	PANSS positive = 16.3 (5.4); PANSS negative = 24.8 (9.3); PANSS total = 83.8 (20.8)	35	35	28.2 (5.6)	30.9 (10)	16.5 (2.4)	12.4 (1.7)	NA	NA	NA	NA	NA	y	y	Schizophrenia	1	1	y	y	No	0	0	0
Derntl et al., 2009	78.61	6.13	24	78.61	6.13	72.5	9.02	72.5	9.02	24	NA	NA	NA	Age	NA	Age matching	% correct	30	50	Caucasian	Combined inpatient and outpatient sample (ratio not specified)	PANSS positive = 14 (6.3); PANSS negative = 14.2 (6.7); PANSS general = 28.9 (7.3); PANSS global = 57.1 (16.2)	50	50	38.9 (9.7)	40.1 (8.7)	NA	NA	MTW-B (crystallised intelligence)	NA	NA	Caucasian	Caucasian	y	y	Schizophrenia	1	1	y	y	Incidentally	0	3	0
Derntl et al., 2009	95.8	10.2	24	95.8	10.2	93.3	12.7	93.3	12.7	24	NA	NA	NA	Emotion	Happy	Emotion labelling - happiness	% correct	NA	50	Caucasian	Combined inpatient and outpatient sample (ratio not specified)	PANSS positive = 14 (6.3); PANSS negative = 14.2 (6.7); PANSS general = 28.9 (7.3); PANSS global = 57.1 (16.2)	50	50	38.9 (9.7)	40.1 (8.7)	NA	NA	MTW-B (crystallised intelligence)	NA	NA	Caucasian	Caucasian	y	y	Schizophrenia	1	1	n	y	Incidentally	0	0	0
Derntl et al., 2009	92.5	14.2	24	92.5	14.2	78.3	20.4	78.3	20.4	24	NA	NA	NA	Emotion	Angry	Emotion labelling - Anger	% correct	NA	50	Caucasian	Combined inpatient and outpatient sample (ratio not specified)	PANSS positive = 14 (6.3); PANSS negative = 14.2 (6.7); PANSS general = 28.9 (7.3); PANSS global = 57.1 (16.2)	50	50	38.9 (9.7)	40.1 (8.7)	NA	NA	MTW-B (crystallised intelligence)	NA	NA	Caucasian	Caucasian	y	y	Schizophrenia	1	1	n	y	Incidentally	0	0	0
Derntl et al., 2009	92.5	15.4	24	92.5	15.4	89.2	16.7	89.2	16.7	24	NA	NA	NA	Emotion	Neutral	Emotion labelling - neutral	% correct	NA	50	Caucasian	Combined inpatient and outpatient sample (ratio not specified)	PANSS positive = 14 (6.3); PANSS negative = 14.2 (6.7); PANSS general = 28.9 (7.3); PANSS global = 57.1 (16.2)	50	50	38.9 (9.7)	40.1 (8.7)	NA	NA	MTW-B (crystallised intelligence)	NA	NA	Caucasian	Caucasian	y	y	Schizophrenia	1	1	n	y	Incidentally	0	0	0
Derntl et al., 2009	87.5	16.5	24	87.5	16.5	75.8	23.6	75.8	23.6	24	NA	NA	NA	Emotion	Fear	Emotion labelling - fear	% correct	NA	50	Caucasian	Combined inpatient and outpatient sample (ratio not specified)	PANSS positive = 14 (6.3); PANSS negative = 14.2 (6.7); PANSS general = 28.9 (7.3); PANSS global = 57.1 (16.2)	50	50	38.9 (9.7)	40.1 (8.7)	NA	NA	MTW-B (crystallised intelligence)	NA	NA	Caucasian	Caucasian	y	y	Schizophrenia	1	1	n	y	Incidentally	0	0	0
Derntl et al., 2009	80	18.7	24	80	18.7	75	24.5	75	24.5	24	NA	NA	NA	Emotion	Disgust	Emotion labelling - disgust	% correct	NA	50	Caucasian	Combined inpatient and outpatient sample (ratio not specified)	PANSS positive = 14 (6.3); PANSS negative = 14.2 (6.7); PANSS general = 28.9 (7.3); PANSS global = 57.1 (16.2)	50	50	38.9 (9.7)	40.1 (8.7)	NA	NA	MTW-B (crystallised intelligence)	NA	NA	Caucasian	Caucasian	y	y	Schizophrenia	1	1	n	y	Incidentally	0	0	0
Derntl et al., 2009	76.7	14	24	76.7	14	66.7	18.3	66.7	18.3	24	NA	NA	NA	Emotion	Sadness	Emotion labelling - sadness	% correct	NA	50	Caucasian	Combined inpatient and outpatient sample (ratio not specified)	PANSS positive = 14 (6.3); PANSS negative = 14.2 (6.7); PANSS general = 28.9 (7.3); PANSS global = 57.1 (16.2)	50	50	38.9 (9.7)	40.1 (8.7)	NA	NA	MTW-B (crystallised intelligence)	NA	NA	Caucasian	Caucasian	y	y	Schizophrenia	1	1	n	y	Incidentally	0	0	0
Derntl et al., 2009	87.4	6.3	24	87.4	6.3	79.7	12.2	79.7	12.2	24	NA	NA	NA	Emotion	Total	Emotion labelling - total	% correct	30	50	Caucasian	Combined inpatient and outpatient sample (ratio not specified)	PANSS positive = 14 (6.3); PANSS negative = 14.2 (6.7); PANSS general = 28.9 (7.3); PANSS global = 57.1 (16.2)	50	50	38.9 (9.7)	40.1 (8.7)	NA	NA	MTW-B (crystallised intelligence)	NA	NA	Caucasian	Caucasian	y	y	Schizophrenia	1	1	y	n	Incidentally	0	0	0
Dickey et al., 2011	NA	NA	67	NA	NA	NA	NA	NA	NA	55	NA	1.072	NA	Emotion	Anger	Facial Emotion Recognition (FER) - anger	# correct	8	12.5	Mixed	100% community sample (likely outpatients)	NA	43.28	40	29.9 (10.3)	32.3 (9.9)	16.2 (2.7)	15 (2.4)	Block Design task	12.3 (2.8)	11.5 (5)	NA	NA	y	n	Schizotypal Personality Disorder	2	2	n	y	Yes (deliberately matched)	0	3	0
Dickey et al., 2011	NA	NA	67	NA	NA	NA	NA	NA	NA	55	NA	2.842	NA	Emotion	Contempt	Facial Emotion Recognition (FER) - contempt	# correct	8	12.5	Mixed	100% community sample (likely outpatients)	NA	43.28	40	29.9 (10.3)	32.3 (9.9)	16.2 (2.7)	15 (2.4)	Block Design task	12.3 (2.8)	11.5 (5)	NA	NA	y	n	Schizotypal Personality Disorder	2	2	n	y	Yes (deliberately matched)	0	3	0
Dickey et al., 2011	NA	NA	67	NA	NA	NA	NA	NA	NA	55	NA	7.367	NA	Emotion	Disgust	Facial Emotion Recognition (FER) - disgust	# correct	8	12.5	Mixed	100% community sample (likely outpatients)	NA	43.28	40	29.9 (10.3)	32.3 (9.9)	16.2 (2.7)	15 (2.4)	Block Design task	12.3 (2.8)	11.5 (5)	NA	NA	y	n	Schizotypal Personality Disorder	2	2	n	y	Yes (deliberately matched)	0	3	0
Dickey et al., 2011	NA	NA	67	NA	NA	NA	NA	NA	NA	55	NA	0.001	NA	Emotion	Fear	Facial Emotion Recognition (FER) - fear	# correct	8	12.5	Mixed	100% community sample (likely outpatients)	NA	43.28	40	29.9 (10.3)	32.3 (9.9)	16.2 (2.7)	15 (2.4)	Block Design task	12.3 (2.8)	11.5 (5)	NA	NA	y	n	Schizotypal Personality Disorder	2	2	n	y	Yes (deliberately matched)	0	3	0
Dickey et al., 2011	NA	NA	67	NA	NA	NA	NA	NA	NA	55	NA	1.19	NA	Emotion	Happy	Facial Emotion Recognition (FER) - happy	# correct	8	12.5	Mixed	100% community sample (likely outpatients)	NA	43.28	40	29.9 (10.3)	32.3 (9.9)	16.2 (2.7)	15 (2.4)	Block Design task	12.3 (2.8)	11.5 (5)	NA	NA	y	n	Schizotypal Personality Disorder	2	2	n	y	Yes (deliberately matched)	0	3	0
Dickey et al., 2011	NA	NA	67	NA	NA	NA	NA	NA	NA	55	NA	1.521	NA	Emotion	Neutral	Facial Emotion Recognition (FER) - neutral	# correct	8	12.5	Mixed	100% community sample (likely outpatients)	NA	43.28	40	29.9 (10.3)	32.3 (9.9)	16.2 (2.7)	15 (2.4)	Block Design task	12.3 (2.8)	11.5 (5)	NA	NA	y	n	Schizotypal Personality Disorder	2	2	n	y	Yes (deliberately matched)	0	3	0
Dickey et al., 2011	NA	NA	67	NA	NA	NA	NA	NA	NA	55	NA	1.024	NA	Emotion	Sad	Facial Emotion Recognition (FER) - sad	# correct	8	12.5	Mixed	100% community sample (likely outpatients)	NA	43.28	40	29.9 (10.3)	32.3 (9.9)	16.2 (2.7)	15 (2.4)	Block Design task	12.3 (2.8)	11.5 (5)	NA	NA	y	n	Schizotypal Personality Disorder	2	2	n	y	Yes (deliberately matched)	0	3	0
Dickey et al., 2011	NA	NA	67	NA	NA	NA	NA	NA	NA	55	NA	0.295	NA	Emotion	Surprise	Facial Emotion Recognition (FER) - surprise	# correct	8	12.5	Mixed	100% community sample (likely outpatients)	NA	43.28	40	29.9 (10.3)	32.3 (9.9)	16.2 (2.7)	15 (2.4)	Block Design task	12.3 (2.8)	11.5 (5)	NA	NA	y	n	Schizotypal Personality Disorder	2	2	n	y	Yes (deliberately matched)	0	3	0
Dickey et al., 2011	23.8	0.5	30	99.17	2.08	22.6	3	94.17	12.5	26	NA	NA	NA	Gender	NA	Gender discrimination	# correct	24	50	Mixed	100% community sample (likely outpatients)	NA	43.28	40	29.9 (10.3)	32.3 (9.9)	16.2 (2.7)	15 (2.4)	Block Design task	12.3 (2.8)	11.5 (5)	NA	NA	y	y	Schizotypal Personality Disorder	2	2	y	y	Yes (deliberately matched)	0	3	0
Dickey et al., 2011	53.8	6.5	67	84.06	10.16	51.1	6.9	79.84	10.78	55	0.2	NA	NA	Emotion	Total	Facial Emotion Recognition (FER) - total	# correct	64	12.5	Mixed	100% community sample (likely outpatients)	NA	43.28	40	29.9 (10.3)	32.3 (9.9)	16.2 (2.7)	15 (2.4)	Block Design task	12.3 (2.8)	11.5 (5)	NA	NA	y	y	Schizotypal Personality Disorder	2	2	y	n	Yes (deliberately matched)	0	3	0
Doop & Park, 2009	86.03	7.71	22	86.03	7.71	79.73	12.05	79.73	12.05	16	NA	NA	NA	Emotion	Total	Emotion matching	% correct	20	33.33	Caucasian	100% outpatient	BPRS = 24.9 (13.6); SANS = 28.8 (18.6); SAPS = 25.9 (22.1)	54.55	31.25	34.5 (11.2)	38.8 (12.2)	13.2 (1.9)	12.8 (2)	WASI	95.4 (14.5)	100 (14)	NA	NA	y	y	Schizophrenia,Schizoaffective Disorder	1	1	y	y	Yes (deliberately matched)	0	3	0
Doop & Park, 2009	99.18	3.86	22	99.18	3.86	83.84	26.3	83.84	26.3	16	NA	NA	NA	Face orientation	NA	Face orientation matching	% correct	20	33.33	Caucasian	100% outpatient	BPRS = 24.9 (13.6); SANS = 28.8 (18.6); SAPS = 25.9 (22.1)	54.55	31.25	34.5 (11.2)	38.8 (12.2)	13.2 (1.9)	12.8 (2)	WASI	95.4 (14.5)	100 (14)	NA	NA	y	y	Schizophrenia,Schizoaffective Disorder	1	1	y	y	Yes (deliberately matched)	0	3	0
Drusch et al., 2013	55.65	13.5	32	55.65	13.5	55.63	17.48	55.63	17.48	21	NA	0.01	NA	Age	NA	Age labelling	% correct	24	25	NA	100% Outpatient	NA	65.63	23.81	32.2	34.5	NA	NA	Multiple Choice Vocabulary Test (Lehrl, 2005)	105	108	NA	NA	y	y	Schizophrenia	1	1	y	y	No	0	3	0
Drusch et al., 2013	85.25	13.03	32	85.25	13.03	75	28.9	75	28.9	21	NA	NA	NA	Emotion	Sad	Emotion labelling - sad	% correct	NA	25	NA	100% Outpatient	NA	65.63	23.81	32.2	34.5	NA	NA	Multiple Choice Vocabulary Test (Lehrl, 2005)	105	108	NA	NA	y	y	Schizophrenia	1	1	n	y	No	0	3	0
Drusch et al., 2013	71.51	23.25	32	71.51	23.25	65	29.07	65	29.07	21	NA	NA	NA	Emotion	Anger	Emotion labelling - anger	% correct	NA	25	NA	100% Outpatient	NA	65.63	23.81	32.2	34.5	NA	NA	Multiple Choice Vocabulary Test (Lehrl, 2005)	105	108	NA	NA	y	y	Schizophrenia	1	1	n	y	No	0	3	0
Drusch et al., 2013	66.13	29.65	32	66.13	29.65	67.5	31.29	67.5	31.29	21	NA	NA	NA	Emotion	Fear	Emotion labelling - Fear	% correct	NA	25	NA	100% Outpatient	NA	65.63	23.81	32.2	34.5	NA	NA	Multiple Choice Vocabulary Test (Lehrl, 2005)	105	108	NA	NA	y	y	Schizophrenia	1	1	n	y	No	0	3	0
Drusch et al., 2013	61.29	24.19	32	61.29	24.19	47	28.49	47	28.49	21	NA	NA	NA	Emotion	Disgust	Emotion labelling - disgust	% correct	NA	25	NA	100% Outpatient	NA	65.63	23.81	32.2	34.5	NA	NA	Multiple Choice Vocabulary Test (Lehrl, 2005)	105	108	NA	NA	y	y	Schizophrenia	1	1	n	y	No	0	3	0
Drusch et al., 2013	72.04	15.52	32	72.04	15.52	64.79	23.7	64.79	23.7	21	NA	1.96	NA	Emotion	Total	Emotion labelling - Total	% correct	24	25	NA	100% Outpatient	NA	65.63	23.81	32.2	34.5	NA	NA	Multiple Choice Vocabulary Test (Lehrl, 2005)	105	108	NA	NA	y	y	Schizophrenia	1	1	y	n	No	0	3	0
Drusch et al., 2014	99.38	2.5	16	99.38	2.5	99.38	2.5	99.38	2.5	16	NA	NA	NA	Emotion	Happy	Emotion labelling - Happy	% correct	10	14.29	Caucasian	100% inpatient	PANSS positive = 12.5 (4.23); PANSS negative = 11.9 (4.49); PANSS global = 25.9 (6.17)	18.75	25	33.69 (8.82)	36.69 (11.67)	13.25 (.78)	11.69 (1.58)	Premorbid IQ via the Multiple Choice Vocabulary Test	119.33 (11.93)	103.88 (11.97)	NA	NA	y	y	Schizophrenia	1	1	n	y	No	0	0	0
Drusch et al., 2014	96.25	5	16	96.25	5	91.88	9.11	91.88	9.11	16	NA	NA	NA	Emotion	Surprise	Emotion labelling - surprise	% correct	10	14.29	Caucasian	100% inpatient	PANSS positive = 12.5 (4.23); PANSS negative = 11.9 (4.49); PANSS global = 25.9 (6.17)	18.75	25	33.69 (8.82)	36.69 (11.67)	13.25 (.78)	11.69 (1.58)	Premorbid IQ via the Multiple Choice Vocabulary Test	119.33 (11.93)	103.88 (11.97)	NA	NA	y	y	Schizophrenia	1	1	n	y	No	0	0	0
Drusch et al., 2014	95	8.16	16	95	8.16	86.88	17.4	86.88	17.4	16	NA	NA	NA	Emotion	Anger	Emotion labelling - anger	% correct	10	14.29	Caucasian	100% inpatient	PANSS positive = 12.5 (4.23); PANSS negative = 11.9 (4.49); PANSS global = 25.9 (6.17)	18.75	25	33.69 (8.82)	36.69 (11.67)	13.25 (.78)	11.69 (1.58)	Premorbid IQ via the Multiple Choice Vocabulary Test	119.33 (11.93)	103.88 (11.97)	NA	NA	y	y	Schizophrenia	1	1	n	y	No	0	0	0
Drusch et al., 2014	92.5	9.31	16	92.5	9.31	83.13	16.21	83.13	16.21	16	NA	NA	NA	Emotion	Sad	Emotion labelling - sad	% correct	10	14.29	Caucasian	100% inpatient	PANSS positive = 12.5 (4.23); PANSS negative = 11.9 (4.49); PANSS global = 25.9 (6.17)	18.75	25	33.69 (8.82)	36.69 (11.67)	13.25 (.78)	11.69 (1.58)	Premorbid IQ via the Multiple Choice Vocabulary Test	119.33 (11.93)	103.88 (11.97)	NA	NA	y	y	Schizophrenia	1	1	n	y	No	0	0	0
Drusch et al., 2014	86.25	13.1	16	86.25	13.1	83.75	16.28	83.75	16.28	16	NA	NA	NA	Emotion	Neutral	Emotion labelling - neutral	% correct	10	14.29	Caucasian	100% inpatient	PANSS positive = 12.5 (4.23); PANSS negative = 11.9 (4.49); PANSS global = 25.9 (6.17)	18.75	25	33.69 (8.82)	36.69 (11.67)	13.25 (.78)	11.69 (1.58)	Premorbid IQ via the Multiple Choice Vocabulary Test	119.33 (11.93)	103.88 (11.97)	NA	NA	y	y	Schizophrenia	1	1	n	y	No	0	0	0
Drusch et al., 2014	76.88	15.8	16	76.88	15.8	61.88	21.36	61.88	21.36	16	NA	NA	NA	Emotion	Disgust	Emotion labelling - disgust	% correct	10	14.29	Caucasian	100% inpatient	PANSS positive = 12.5 (4.23); PANSS negative = 11.9 (4.49); PANSS global = 25.9 (6.17)	18.75	25	33.69 (8.82)	36.69 (11.67)	13.25 (.78)	11.69 (1.58)	Premorbid IQ via the Multiple Choice Vocabulary Test	119.33 (11.93)	103.88 (11.97)	NA	NA	y	y	Schizophrenia	1	1	n	y	No	0	0	0
Drusch et al., 2014	53.75	25.27	16	53.75	25.27	31.25	12.04	31.25	12.04	16	NA	NA	NA	Emotion	Fear	Emotion labelling - fear	% correct	10	14.29	Caucasian	100% inpatient	PANSS positive = 12.5 (4.23); PANSS negative = 11.9 (4.49); PANSS global = 25.9 (6.17)	18.75	25	33.69 (8.82)	36.69 (11.67)	13.25 (.78)	11.69 (1.58)	Premorbid IQ via the Multiple Choice Vocabulary Test	119.33 (11.93)	103.88 (11.97)	NA	NA	y	y	Schizophrenia	1	1	n	y	No	0	0	0
Drusch et al., 2014	48.2	3.08	16	89.26	5.7	46.5	4.18	86.11	7.74	16	NA	NA	NA	Identity	NA	Benton Test of Facial Recognition - Full form (1978)	# correct	54	46.3	Caucasian	100% inpatient	PANSS positive = 12.5 (4.23); PANSS negative = 11.9 (4.49); PANSS global = 25.9 (6.17)	18.75	25	33.69 (8.82)	36.69 (11.67)	13.25 (.78)	11.69 (1.58)	Premorbid IQ via the Multiple Choice Vocabulary Test	119.33 (11.93)	103.88 (11.97)	NA	NA	y	y	Schizophrenia	1	1	y	y	No	0	0	0
Drusch et al., 2014	85.71	5.76	16	85.71	5.76	76.88	6.89	76.88	6.89	16	NA	NA	3.938	Emotion	Total	Emotion labelling - Total	% correct	70	14.29	Caucasian	100% inpatient	PANSS positive = 12.5 (4.23); PANSS negative = 11.9 (4.49); PANSS global = 25.9 (6.17)	18.75	25	33.69 (8.82)	36.69 (11.67)	13.25 (.78)	11.69 (1.58)	Premorbid IQ via the Multiple Choice Vocabulary Test	119.33 (11.93)	103.88 (11.97)	NA	NA	y	y	Schizophrenia	1	1	y	n	No	0	0	0
Edwards et al., 2001	3	0	24	100	0.01	2.89	0.42	96.33	14	28	NA	NA	NA	Emotion	Happy	Happiness - FACT 4 - multiple choice	# correct	3	14.29	Caucasian	100% outpatient	SAPS = 1.71 (3.17); SANS = 10.29 (9.73)	37.5	28.6	21.5 (4.09)	22.07 (3.27)	10.54 (2.55)	10.96 (1.04)	WASI-Revised (based on Arithmetic, Similarities, Picture Completion, and Digit Symbol tests)	97.63 (13.26)	93.65 (13.67)	NA	NA	y	y	Schizoaffective Disorder,Schizophreniform Disorder,Other	3	1	n	y	No	0	0	0
Edwards et al., 2001	2.75	0.53	24	91.67	17.67	2.69	0.76	89.67	25.33	29	NA	NA	NA	Emotion	Surprise	Surprise - FACT 4 - multiple choice	# correct	3	14.29	Caucasian	100% outpatient	SAPS = 3.66 (5.94); SANS = 17.79 (11.9)	37.5	24.1	21.5 (4.09)	22.31 (4.12)	10.54 (2.55)	10.79 (0.94)	WASI-Revised (based on Arithmetic, Similarities, Picture Completion, and Digit Symbol tests)	97.63 (13.26)	86.83 (13.20)	NA	NA	y	y	Schizophrenia	1	1	n	y	Incidentally	0	0	0
Edwards et al., 2001	2.75	0.53	24	91.67	17.67	2.46	0.75	82	25	28	NA	NA	NA	Emotion	Surprise	Surprise - FACT 4 - multiple choice	# correct	3	14.29	Caucasian	100% outpatient	SAPS = 1.71 (3.17); SANS = 10.29 (9.73)	37.5	28.6	21.5 (4.09)	22.07 (3.27)	10.54 (2.55)	10.96 (1.04)	WASI-Revised (based on Arithmetic, Similarities, Picture Completion, and Digit Symbol tests)	97.63 (13.26)	93.65 (13.67)	NA	NA	y	y	Schizoaffective Disorder,Schizophreniform Disorder,Other	3	1	n	y	No	0	0	0
Edwards et al., 2001	2.5	0.66	24	83.33	22	1.93	0.75	64.33	25	29	NA	NA	NA	Emotion	Sad	Sadness - FACT 4 - multiple choice	# correct	3	14.29	Caucasian	100% outpatient	SAPS = 3.66 (5.94); SANS = 17.79 (11.9)	37.5	24.1	21.5 (4.09)	22.31 (4.12)	10.54 (2.55)	10.79 (0.94)	WASI-Revised (based on Arithmetic, Similarities, Picture Completion, and Digit Symbol tests)	97.63 (13.26)	86.83 (13.20)	NA	NA	y	y	Schizophrenia	1	1	n	y	Incidentally	0	0	0
Edwards et al., 2001	2.5	0.66	24	83.33	22	1.96	0.75	65.33	25	28	NA	NA	NA	Emotion	Sad	Sadness - FACT 4 - multiple choice	# correct	3	14.29	Caucasian	100% outpatient	SAPS = 1.71 (3.17); SANS = 10.29 (9.73)	37.5	28.6	21.5 (4.09)	22.07 (3.27)	10.54 (2.55)	10.96 (1.04)	WASI-Revised (based on Arithmetic, Similarities, Picture Completion, and Digit Symbol tests)	97.63 (13.26)	93.65 (13.67)	NA	NA	y	y	Schizoaffective Disorder,Schizophreniform Disorder,Other	3	1	n	y	No	0	0	0
Edwards et al., 2001	2.42	0.72	24	80.67	24	2.48	0.87	82.67	29	29	NA	NA	NA	Emotion	Neutral	Neutral - FACT 4 - multiple choice	# correct	3	14.29	Caucasian	100% outpatient	SAPS = 3.66 (5.94); SANS = 17.79 (11.9)	37.5	24.1	21.5 (4.09)	22.31 (4.12)	10.54 (2.55)	10.79 (0.94)	WASI-Revised (based on Arithmetic, Similarities, Picture Completion, and Digit Symbol tests)	97.63 (13.26)	86.83 (13.20)	NA	NA	y	y	Schizophrenia	1	1	n	y	Incidentally	0	0	0
Edwards et al., 2001	2.42	0.72	24	80.67	24	2.57	0.69	85.67	23	28	NA	NA	NA	Emotion	Neutral	Neutral - FACT 4 - multiple choice	# correct	3	14.29	Caucasian	100% outpatient	SAPS = 1.71 (3.17); SANS = 10.29 (9.73)	37.5	28.6	21.5 (4.09)	22.07 (3.27)	10.54 (2.55)	10.96 (1.04)	WASI-Revised (based on Arithmetic, Similarities, Picture Completion, and Digit Symbol tests)	97.63 (13.26)	93.65 (13.67)	NA	NA	y	y	Schizoaffective Disorder,Schizophreniform Disorder,Other	3	1	n	y	No	0	0	0
Edwards et al., 2001	2.21	0.72	24	73.67	24	1.48	0.83	49.33	27.67	29	NA	NA	NA	Emotion	Fear	Fear - FACT 4 - multiple choice	# correct	3	14.29	Caucasian	100% outpatient	SAPS = 3.66 (5.94); SANS = 17.79 (11.9)	37.5	24.1	21.5 (4.09)	22.31 (4.12)	10.54 (2.55)	10.79 (0.94)	WASI-Revised (based on Arithmetic, Similarities, Picture Completion, and Digit Symbol tests)	97.63 (13.26)	86.83 (13.20)	NA	NA	y	y	Schizophrenia	1	1	n	y	Incidentally	0	0	0
Edwards et al., 2001	2.21	0.72	24	73.67	24	1.57	1.03	52.33	34.33	28	NA	NA	NA	Emotion	Fear	Fear - FACT 4 - multiple choice	# correct	3	14.29	Caucasian	100% outpatient	SAPS = 1.71 (3.17); SANS = 10.29 (9.73)	37.5	28.6	21.5 (4.09)	22.07 (3.27)	10.54 (2.55)	10.96 (1.04)	WASI-Revised (based on Arithmetic, Similarities, Picture Completion, and Digit Symbol tests)	97.63 (13.26)	93.65 (13.67)	NA	NA	y	y	Schizoaffective Disorder,Schizophreniform Disorder,Other	3	1	n	y	No	0	0	0
Edwards et al., 2001	2.08	0.93	24	69.33	31	2.28	0.7	76	23.33	29	NA	NA	NA	Emotion	Disgust	Disgust - FACT 4 - multiple choice	# correct	3	14.29	Caucasian	100% outpatient	SAPS = 3.66 (5.94); SANS = 17.79 (11.9)	37.5	24.1	21.5 (4.09)	22.31 (4.12)	10.54 (2.55)	10.79 (0.94)	WASI-Revised (based on Arithmetic, Similarities, Picture Completion, and Digit Symbol tests)	97.63 (13.26)	86.83 (13.20)	NA	NA	y	y	Schizophrenia	1	1	n	y	Incidentally	0	0	0
Edwards et al., 2001	2.08	0.93	24	69.33	31	2	0.9	66.67	30	28	NA	NA	NA	Emotion	Disgust	Disgust - FACT 4 - multiple choice	# correct	3	14.29	Caucasian	100% outpatient	SAPS = 1.71 (3.17); SANS = 10.29 (9.73)	37.5	28.6	21.5 (4.09)	22.07 (3.27)	10.54 (2.55)	10.96 (1.04)	WASI-Revised (based on Arithmetic, Similarities, Picture Completion, and Digit Symbol tests)	97.63 (13.26)	93.65 (13.67)	NA	NA	y	y	Schizoaffective Disorder,Schizophreniform Disorder,Other	3	1	n	y	No	0	0	0
Edwards et al., 2001	1.63	0.77	24	54.33	25.67	1.72	0.7	57.33	23.33	29	NA	NA	NA	Emotion	Anger	Anger - FACT 4 - multiple choice	# correct	3	14.29	Caucasian	100% outpatient	SAPS = 3.66 (5.94); SANS = 17.79 (11.9)	37.5	24.1	21.5 (4.09)	22.31 (4.12)	10.54 (2.55)	10.79 (0.94)	WASI-Revised (based on Arithmetic, Similarities, Picture Completion, and Digit Symbol tests)	97.63 (13.26)	86.83 (13.20)	NA	NA	y	y	Schizophrenia	1	1	n	y	Incidentally	0	0	0
Edwards et al., 2001	1.63	0.77	24	54.33	25.67	1.79	1	59.67	33.33	28	NA	NA	NA	Emotion	Anger	Anger - FACT 4 - multiple choice	# correct	3	14.29	Caucasian	100% outpatient	SAPS = 1.71 (3.17); SANS = 10.29 (9.73)	37.5	28.6	21.5 (4.09)	22.07 (3.27)	10.54 (2.55)	10.96 (1.04)	WASI-Revised (based on Arithmetic, Similarities, Picture Completion, and Digit Symbol tests)	97.63 (13.26)	93.65 (13.67)	NA	NA	y	y	Schizoaffective Disorder,Schizophreniform Disorder,Other	3	1	n	y	No	0	0	0
Edwards et al., 2001	35.38	2.26	24	84.24	5.38	33.21	3.47	79.07	8.26	29	NA	NA	NA	Emotion	Total	FACT 3 -same or different emotion	# correct	42	50	Caucasian	100% outpatient	SAPS = 3.66 (5.94); SANS = 17.79 (11.9)	37.5	24.1	21.5 (4.09)	22.31 (4.12)	10.54 (2.55)	10.79 (0.94)	WASI-Revised (based on Arithmetic, Similarities, Picture Completion, and Digit Symbol tests)	97.63 (13.26)	86.83 (13.20)	NA	NA	y	y	Schizophrenia	1	1	y	y	Incidentally	0	0	0
Edwards et al., 2001	35.38	2.26	24	84.24	5.38	33.21	2.59	79.07	6.17	28	NA	NA	NA	Emotion	Total	FACT 3 - same or different emotion	# correct	42	50	Caucasian	100% outpatient	SAPS = 1.71 (3.17); SANS = 10.29 (9.73)	37.5	28.6	21.5 (4.09)	22.07 (3.27)	10.54 (2.55)	10.96 (1.04)	WASI-Revised (based on Arithmetic, Similarities, Picture Completion, and Digit Symbol tests)	97.63 (13.26)	93.65 (13.67)	NA	NA	y	y	Schizoaffective Disorder,Schizophreniform Disorder,Other	3	1	y	y	No	0	0	0
Edwards et al., 2001	18.92	2.86	24	90.1	13.62	17.72	3.29	84.38	15.67	29	NA	NA	NA	Identity	NA	FACT 2 -Same or different person - upright	# correct	21	50	Caucasian	100% outpatient	SAPS = 3.66 (5.94); SANS = 17.79 (11.9)	37.5	24.1	21.5 (4.09)	22.31 (4.12)	10.54 (2.55)	10.79 (0.94)	WASI-Revised (based on Arithmetic, Similarities, Picture Completion, and Digit Symbol tests)	97.63 (13.26)	86.83 (13.20)	NA	NA	y	y	Schizophrenia	1	1	y	y	Incidentally	0	0	0
Edwards et al., 2001	18.92	2.86	24	90.1	13.62	18.18	2.82	86.57	13.43	28	NA	NA	NA	Identity	NA	FACT 2 - Same or different person - upright	# correct	21	50	Caucasian	100% outpatient	SAPS = 1.71 (3.17); SANS = 10.29 (9.73)	37.5	28.6	21.5 (4.09)	22.07 (3.27)	10.54 (2.55)	10.96 (1.04)	WASI-Revised (based on Arithmetic, Similarities, Picture Completion, and Digit Symbol tests)	97.63 (13.26)	93.65 (13.67)	NA	NA	y	y	Schizoaffective Disorder,Schizophreniform Disorder,Other	3	1	y	y	No	0	0	0
Edwards et al., 2001	NA	NA	24	79	23.66	NA	NA	74.19	26.33	29	NA	NA	NA	Emotion	Total	Total - FACT 4 - multiple choice	# correct	21	14.29	Caucasian	100% outpatient	SAPS = 3.66 (5.94); SANS = 17.79 (11.9)	37.5	24.1	21.5 (4.09)	22.31 (4.12)	10.54 (2.55)	10.79 (0.94)	WASI-Revised (based on Arithmetic, Similarities, Picture Completion, and Digit Symbol tests)	97.63 (13.26)	86.83 (13.20)	NA	NA	y	y	Schizophrenia	1	1	y	n	Incidentally	0	0	0
Edwards et al., 2001	NA	NA	24	79	23.66	NA	NA	72.57	27.2	28	NA	NA	NA	Emotion	Total	Total - FACT 4 - multiple choice	# correct	21	14.29	Caucasian	100% outpatient	SAPS = 1.71 (3.17); SANS = 10.29 (9.73)	37.5	28.6	21.5 (4.09)	22.07 (3.27)	10.54 (2.55)	10.96 (1.04)	WASI-Revised (based on Arithmetic, Similarities, Picture Completion, and Digit Symbol tests)	97.63 (13.26)	93.65 (13.67)	NA	NA	y	y	Schizoaffective Disorder,Schizophreniform Disorder,Other	3	1	y	n	No	0	0	0
Erol et al., 2013	3.75	0.45	70	93.75	11.25	3.3	0.75	82.5	18.75	70	NA	NA	NA	Emotion	Positive	Facial Emotion Identification Test - Positive Emotions	# correct	4	16.67	NA	100% outpatient	PANSS negative = 20.3 (4.58); PANSS positive = 12.55 (5.38); PANSS general = 34.8 (7.81)	50	50	36 (8.51)	34.75 (9.68)	8.65 (3.48)	9.1 (3.26)	NA	NA	NA	NA	NA	y	y	Schizophrenia	1	1	n	y	Incidentally	0	0	0
Erol et al., 2013	10.1	1.93	70	67.33	12.87	9	2.79	60	18.6	70	NA	NA	NA	Emotion	Negative	Facial Emotion Identification Test - Negative Emotions	# correct	15	16.67	NA	100% outpatient	PANSS negative = 20.3 (4.58); PANSS positive = 12.55 (5.38); PANSS general = 34.8 (7.81)	50	50	36 (8.51)	34.75 (9.68)	8.65 (3.48)	9.1 (3.26)	NA	NA	NA	NA	NA	y	y	Schizophrenia	1	1	n	y	Incidentally	0	0	0
Erol et al., 2013	26.65	1.7	70	88.83	5.67	25.3	2.27	84.33	7.57	70	NA	NA	NA	Emotion	Total	Facial Emotion Discrimination Test	# correct	30	50	NA	100% outpatient	PANSS negative = 20.3 (4.58); PANSS positive = 12.55 (5.38); PANSS general = 34.8 (7.81)	50	50	36 (8.51)	34.75 (9.68)	8.65 (3.48)	9.1 (3.26)	NA	NA	NA	NA	NA	y	y	Schizophrenia	1	1	y	y	Incidentally	0	0	0
Erol et al., 2013	44.3	2.76	70	82.04	5.11	43.6	4.1	80.74	7.59	70	NA	NA	NA	Identity	NA	Benton Facial Recognition Test - Full form	# correct	54	46.3	Caucasian	100% outpatient	PANSS negative = 20.3 (4.58); PANSS positive = 12.55 (5.38); PANSS general = 34.8 (7.81)	50	50	36 (8.51)	34.75 (9.68)	8.65 (3.48)	9.1 (3.26)	NA	NA	NA	NA	NA	y	y	Schizophrenia	1	1	y	y	Incidentally	0	0	0
Erol et al., 2013	13.8	2.24	70	72.63	11.79	12.4	3.2	65.26	16.84	70	NA	NA	NA	Emotion	Total	Facial Emotion Identification Test - Total	# correct	19	16.67	NA	100% outpatient	PANSS negative = 20.3 (4.58); PANSS positive = 12.55 (5.38); PANSS general = 34.8 (7.81)	50	50	36 (8.51)	34.75 (9.68)	8.65 (3.48)	9.1 (3.26)	NA	NA	NA	NA	NA	y	y	Schizophrenia	1	1	y	n	Incidentally	0	0	0
Evangeli & Broks, 2000	9.75	0.45	12	97.5	4.5	9.75	0.45	97.5	4.5	12	NA	NA	NA	Emotion	Happy	Happiness - Emotion Labelling Test	# correct	10	16.67	Caucasian	Current status unclear; Mean number of admissions = 8.67 (8.49)	Krawiecka–Manchester Scale measuring symptoms of hallucinations = 2 (1.95); delusions = 3.33 (0.78); incoherence = 0.25 (0.62); flat affect = 0.92 (1.08); poverty of speech = 1.5 (1.24); psychomotor retardation = 1.5 (1.3)	25	25	39.5 (13.71)	40.75 (13.23)	11.17 (1.32)	11.41 (1.8)	NART and WAIS-R (based on Vocabulary and Picture Completion subtests)	NART = 97.17 (12.85) and WAIS-R = 18.08 (3.29)	NART = 98 (13.81) and WAIS-R = 17 (2.7)	Mixed	Mixed	y	y	Schizophrenia	1	1	n	y	Yes (deliberately matched)	0	1	1
Evangeli & Broks, 2000	8.83	0.94	12	88.3	9.4	7.08	1.93	70.8	19.3	12	NA	NA	NA	Emotion	Sad	Sadness - Emotion Labelling Test	# correct	10	16.67	Caucasian	Current status unclear; Mean number of admissions = 8.67 (8.49)	Krawiecka–Manchester Scale measuring symptoms of hallucinations = 2 (1.95); delusions = 3.33 (0.78); incoherence = 0.25 (0.62); flat affect = 0.92 (1.08); poverty of speech = 1.5 (1.24); psychomotor retardation = 1.5 (1.3)	25	25	39.5 (13.71)	40.75 (13.23)	11.17 (1.32)	11.41 (1.8)	NART and WAIS-R (based on Vocabulary and Picture Completion subtests)	NART = 97.17 (12.85) and WAIS-R = 18.08 (3.29)	NART = 98 (13.81) and WAIS-R = 17 (2.7)	Mixed	Mixed	y	y	Schizophrenia	1	1	n	y	Yes (deliberately matched)	0	1	1
Evangeli & Broks, 2000	8.75	0.97	12	87.5	9.7	9.42	0.9	94.2	9	12	NA	NA	NA	Emotion	Surprise	Surprise - Emotion Labelling Test	# correct	10	16.67	Caucasian	Current status unclear; Mean number of admissions = 8.67 (8.49)	Krawiecka–Manchester Scale measuring symptoms of hallucinations = 2 (1.95); delusions = 3.33 (0.78); incoherence = 0.25 (0.62); flat affect = 0.92 (1.08); poverty of speech = 1.5 (1.24); psychomotor retardation = 1.5 (1.3)	25	25	39.5 (13.71)	40.75 (13.23)	11.17 (1.32)	11.41 (1.8)	NART and WAIS-R (based on Vocabulary and Picture Completion subtests)	NART = 97.17 (12.85) and WAIS-R = 18.08 (3.29)	NART = 98 (13.81) and WAIS-R = 17 (2.7)	Mixed	Mixed	y	y	Schizophrenia	1	1	n	y	Yes (deliberately matched)	0	1	1
Evangeli & Broks, 2000	8.33	1.5	12	83.3	15	7.17	2.66	71.7	26.6	12	NA	NA	NA	Emotion	Disgust	Disgust - Emotion Labelling Test	# correct	10	16.67	Caucasian	Current status unclear; Mean number of admissions = 8.67 (8.49)	Krawiecka–Manchester Scale measuring symptoms of hallucinations = 2 (1.95); delusions = 3.33 (0.78); incoherence = 0.25 (0.62); flat affect = 0.92 (1.08); poverty of speech = 1.5 (1.24); psychomotor retardation = 1.5 (1.3)	25	25	39.5 (13.71)	40.75 (13.23)	11.17 (1.32)	11.41 (1.8)	NART and WAIS-R (based on Vocabulary and Picture Completion subtests)	NART = 97.17 (12.85) and WAIS-R = 18.08 (3.29)	NART = 98 (13.81) and WAIS-R = 17 (2.7)	Mixed	Mixed	y	y	Schizophrenia	1	1	n	y	Yes (deliberately matched)	0	1	1
Evangeli & Broks, 2000	8.25	1.54	12	82.5	15.4	5.67	2.53	56.7	25.3	12	NA	NA	NA	Emotion	Fear	Fear - Emotion Labelling Test	# correct	10	16.67	Caucasian	Current status unclear; Mean number of admissions = 8.67 (8.49)	Krawiecka–Manchester Scale measuring symptoms of hallucinations = 2 (1.95); delusions = 3.33 (0.78); incoherence = 0.25 (0.62); flat affect = 0.92 (1.08); poverty of speech = 1.5 (1.24); psychomotor retardation = 1.5 (1.3)	25	25	39.5 (13.71)	40.75 (13.23)	11.17 (1.32)	11.41 (1.8)	NART and WAIS-R (based on Vocabulary and Picture Completion subtests)	NART = 97.17 (12.85) and WAIS-R = 18.08 (3.29)	NART = 98 (13.81) and WAIS-R = 17 (2.7)	Mixed	Mixed	y	y	Schizophrenia	1	1	n	y	Yes (deliberately matched)	0	1	1
Evangeli & Broks, 2000	7.33	1.15	12	73.3	11.5	7.08	2.23	70.8	22.3	12	NA	NA	NA	Emotion	Anger	Anger - Emotion Labelling Test	# correct	10	16.67	Caucasian	Current status unclear; Mean number of admissions = 8.67 (8.49)	Krawiecka–Manchester Scale measuring symptoms of hallucinations = 2 (1.95); delusions = 3.33 (0.78); incoherence = 0.25 (0.62); flat affect = 0.92 (1.08); poverty of speech = 1.5 (1.24); psychomotor retardation = 1.5 (1.3)	25	25	39.5 (13.71)	40.75 (13.23)	11.17 (1.32)	11.41 (1.8)	NART and WAIS-R (based on Vocabulary and Picture Completion subtests)	NART = 97.17 (12.85) and WAIS-R = 18.08 (3.29)	NART = 98 (13.81) and WAIS-R = 17 (2.7)	Mixed	Mixed	y	y	Schizophrenia	1	1	n	y	Yes (deliberately matched)	0	1	1
Evangeli & Broks, 2000	17	1.21	12	94.44	6.72	16.41	1.78	91.17	9.89	12	NA	NA	NA	Eye Gaze	NA	Eye gaze direction	# correct	18	50	NA	Current status unclear; Mean number of admissions = 8.67 (8.49)	Krawiecka–Manchester Scale measuring symptoms of hallucinations = 2 (1.95); delusions = 3.33 (0.78); incoherence = 0.25 (0.62); flat affect = 0.92 (1.08); poverty of speech = 1.5 (1.24); psychomotor retardation = 1.5 (1.3)	25	25	39.5 (13.71)	40.75 (13.23)	11.17 (1.32)	11.41 (1.8)	NART and WAIS-R (based on Vocabulary and Picture Completion subtests)	NART = 97.17 (12.85) and WAIS-R = 18.08 (3.29)	NART = 98 (13.81) and WAIS-R = 17 (2.7)	Mixed	Mixed	y	y	Schizophrenia	1	1	y	y	Yes (deliberately matched)	0	3	3
Evangeli & Broks, 2000	96.38	4.37	12	96.38	4.37	86.03	11.72	86.03	11.72	12	NA	NA	NA	Identity	NA	famous faces naming (% of recognised famous faces that were correctly named)	% correct	NA	0	Caucasian	Current status unclear; Mean number of admissions = 8.67 (8.49)	Krawiecka–Manchester Scale measuring symptoms of hallucinations = 2 (1.95); delusions = 3.33 (0.78); incoherence = 0.25 (0.62); flat affect = 0.92 (1.08); poverty of speech = 1.5 (1.24); psychomotor retardation = 1.5 (1.3)	25	25	39.5 (13.71)	40.75 (13.23)	11.17 (1.32)	11.41 (1.8)	NART and WAIS-R (based on Vocabulary and Picture Completion subtests)	NART = 97.17 (12.85) and WAIS-R = 18.08 (3.29)	NART = 98 (13.81) and WAIS-R = 17 (2.7)	Mixed	Mixed	y	y	Schizophrenia	1	1	y	y	Yes (deliberately matched)	1	1	1
Evangeli & Broks, 2000			12	90.96	13.66			90.27	12.69	12	NA	NA	NA	Identity	NA	Famous faces recognition % correct (famous/non famous)	% correct	40	50	Caucasian	Current status unclear; Mean number of admissions = 8.67 (8.49)	Krawiecka–Manchester Scale measuring symptoms of hallucinations = 2 (1.95); delusions = 3.33 (0.78); incoherence = 0.25 (0.62); flat affect = 0.92 (1.08); poverty of speech = 1.5 (1.24); psychomotor retardation = 1.5 (1.3)	25	25	39.5 (13.71)	40.75 (13.23)	11.17 (1.32)	11.41 (1.8)	NART and WAIS-R (based on Vocabulary and Picture Completion subtests)	NART = 97.17 (12.85) and WAIS-R = 18.08 (3.29)	NART = 98 (13.81) and WAIS-R = 17 (2.7)	Mixed	Mixed	y	y	Schizophrenia	1	1	y	y	Yes (deliberately matched)	1	1	1
Evangeli & Broks, 2000	48.92	3.06	12	90.59	5.67	42.67	6.02	79.02	11.15	12	NA	NA	NA	Identity	NA	Benton Test of Facial Recognition (short form converted to long form)	# correct	54	46.3	Caucasian	Current status unclear; Mean number of admissions = 8.67 (8.49)	Krawiecka–Manchester Scale measuring symptoms of hallucinations = 2 (1.95); delusions = 3.33 (0.78); incoherence = 0.25 (0.62); flat affect = 0.92 (1.08); poverty of speech = 1.5 (1.24); psychomotor retardation = 1.5 (1.3)	25	25	39.5 (13.71)	40.75 (13.23)	11.17 (1.32)	11.41 (1.8)	NART and WAIS-R (based on Vocabulary and Picture Completion subtests)	NART = 97.17 (12.85) and WAIS-R = 18.08 (3.29)	NART = 98 (13.81) and WAIS-R = 17 (2.7)	Mixed	Mixed	y	y	Schizophrenia	1	1	y	y	Yes (deliberately matched)	0	3	3
Evangeli & Broks, 2000	40.25	4.61	12	80.5	9.22	39.41	5.81	78.82	11.62	12	NA	NA	NA	Identity	NA	Warrington Recognition Memory Test (WRMT)	# correct	50	50	NA	Current status unclear; Mean number of admissions = 8.67 (8.49)	Krawiecka–Manchester Scale measuring symptoms of hallucinations = 2 (1.95); delusions = 3.33 (0.78); incoherence = 0.25 (0.62); flat affect = 0.92 (1.08); poverty of speech = 1.5 (1.24); psychomotor retardation = 1.5 (1.3)	25	25	39.5 (13.71)	40.75 (13.23)	11.17 (1.32)	11.41 (1.8)	NART and WAIS-R (based on Vocabulary and Picture Completion subtests)	NART = 97.17 (12.85) and WAIS-R = 18.08 (3.29)	NART = 98 (13.81) and WAIS-R = 17 (2.7)	Mixed	Mixed	y	y	Schizophrenia	1	1	y	y	Yes (deliberately matched)	1	1	1
Evangeli & Broks, 2000	NA	NA	12	85.4	13.25	NA	NA	76.95	23.72	12	NA	NA	NA	Emotion	Total	Total - Emotion Labelling Test	# correct	60	16.67	Caucasian	Current status unclear; Mean number of admissions = 8.67 (8.49)	Krawiecka–Manchester Scale measuring symptoms of hallucinations = 2 (1.95); delusions = 3.33 (0.78); incoherence = 0.25 (0.62); flat affect = 0.92 (1.08); poverty of speech = 1.5 (1.24); psychomotor retardation = 1.5 (1.3)	25	25	39.5 (13.71)	40.75 (13.23)	11.17 (1.32)	11.41 (1.8)	NART and WAIS-R (based on Vocabulary and Picture Completion subtests)	NART = 97.17 (12.85) and WAIS-R = 18.08 (3.29)	NART = 98 (13.81) and WAIS-R = 17 (2.7)	Mixed	Mixed	y	y	Schizophrenia	1	1	y	n	Yes (deliberately matched)	0	1	1
Exner et al., 2004	5	1	16	NA	NA	4	1	NA	NA	16	NA	NA	NA	Emotion	Total	Emotion matching task (replicating Benton set up)	# correct	NA	16.67	NA	100% inpatient	SAPS = 9 (3); SANS = 12 (4)	31.25	31.25	31 (7)	32 (11)	16 (4)	16 (4)	NA	NA	NA	NA	NA	y	n	Schizophrenia	1	1	y	y	Yes (deliberately matched)	0	0	0
Exner et al., 2004	48	3	16	88.89	5.56	46	3	85.19	5.56	15	NA	NA	NA	Identity	NA	Benton Test of Facial Recognition - Full form	# correct	54	46.3	Caucasian	100% inpatient	SAPS = 9 (3); SANS = 12 (4)	31.25	31.25	31 (7)	32 (11)	16 (4)	16 (4)	NA	NA	NA	NA	NA	y	n	Schizophrenia	1	1	y	y	Yes (deliberately matched)	0	0	0
Fakra et al., 2015	85.65	7.33	30	85.65	7.33	72.91	6.37	72.91	6.37	30	NA	NA	NA	Emotion	Total	Emotion task	% correct	42	50	Caucasian	NA	PANSS total = 75.2 (12.9); PANSS positive = 17.9 (4.8); PANSS negative =- 22.2 (8.2); PANSS Disorganization = 25.8 (6.4)	30	30	33.9 (9.3)	34.5 (10)	11.3 (2.9)	10.9 (2.2)	NA	NA	NA	NA	NA	y	y	Schizophrenia	1	1	y	y	Yes (deliberately matched)	0	0	0
Fakra et al., 2015	87.63	5.47	30	87.63	5.47	81.5	6.49	81.5	6.49	30	NA	NA	NA	Identity	NA	Upright identity task	% correct	21	50	Caucasian	NA	PANSS total = 75.2 (12.9); PANSS positive = 17.9 (4.8); PANSS negative =- 22.2 (8.2); PANSS Disorganization = 25.8 (6.4)	30	30	33.9 (9.3)	34.5 (10)	11.3 (2.9)	10.9 (2.2)	NA	NA	NA	NA	NA	y	y	Schizophrenia	1	1	y	y	Yes (deliberately matched)	0	0	0
Feinberg et al., 1986	37.15	2.35	20	88.45	5.6	30.05	3.2	71.55	7.62	20	NA	NA	NA	Emotion	Total	Task 3 - Emotion task	# correct	42	50	Caucasian	100% inpatient	NA	45	45	29.8	37.1	13.8	13.7	NA	NA	NA	NA	NA	y	y	Schizophrenia	1	1	y	y	Matched (unclear if deliberate or incidental)	0	0	0
Feinberg et al., 1986	NA	NA	20	NA	NA	NA	NA	NA	NA	20	NA	NA	5.21	Emotion	Total	Task 4 - Emotion Task	# correct	21	14.29	Caucasian	100% inpatient	NA	45	45	29.8	37.1	13.8	13.7	NA	NA	NA	NA	NA	y	n	Schizophrenia	1	1	y	y	Matched (unclear if deliberate or incidental)	0	0	0
Feinberg et al., 1986	18.5	2.14	20	88.1	10.19	15.7	3.34	74.76	15.9	20	NA	NA	NA	Identity	NA	Upright identity task - Task 2	# correct	21	50	Caucasian	100% inpatient	NA	45	45	29.8	37.1	13.8	13.7	NA	NA	NA	NA	NA	y	y	Schizophrenia	1	1	y	y	Matched (unclear if deliberate or incidental)	0	0	0
Frommann et al., 2013	47.45	6.67	20	67.79	9.53	47.21	7.58	67.44	10.83	19	NA	NA	NA	Emotion	Total	Emotion labelling	# correct	70	14.29	Caucasian	100% inpatient	PANSS total = 56.8 (12.3); PANSS positive = 12.8 (3.4); PANSS negative = 14.9 (5.5)	0	0	37.94 (10.57)	34.7 (10.6)	NA	NA	NART (only available for SSD group), KAI, Standard Progressive Matrices	Standard Progressive Matrices = 101.35 (6.35); KAI = 111.4 (12.52)	NART = 95.5 (8.6); KAI = 109.95 (10.04); Standard Progressive Matrices = 95.53 (8.41)	NA	NA	y	y	Schizophrenia	1	1	y	y	Incidentally	0	0	0
Frommann et al., 2013	46.25	3.31	20	85.65	6.13	43.89	4.95	81.28	9.17	19	NA	NA	NA	Identity	NA	Benton Facial Recognition Test	# correct	54	46.3	Caucasian	100% inpatient	PANSS total = 56.8 (12.3); PANSS positive = 12.8 (3.4); PANSS negative = 14.9 (5.5)	0	0	37.94 (10.57)	34.7 (10.6)	NA	NA	NART (only available for SSD group), KAI, Standard Progressive Matrices	Standard Progressive Matrices = 101.35 (6.35); KAI = 111.4 (12.52)	NART = 95.5 (8.6); KAI = 109.95 (10.04); Standard Progressive Matrices = 95.53 (8.41)	NA	NA	y	y	Schizophrenia	1	1	y	y	Incidentally	0	0	0
Gee et al., 2012	93.6	NA	14	93.6	NA	92	NA	92	NA	20	NA	NA	0.7	Emotion	Total	Emotion labelling	% correct	10	25	NA	NA	NA	64.29	50	18.7 (2.5)	18.8 (2.4)	NA	NA	NA	NA	NA	Mixed	Mixed	y	y	Substance Induced Psychosis	2	2	y	y	No	0	3	0
Gee et al., 2012	88.9	NA	14	88.9	NA	90.8	NA	90.8	NA	20	NA	NA	-0.44	Emotion	Total	Emotion matching	% correct	10	50	NA	NA	NA	64.29	50	18.7 (2.5)	18.8 (2.4)	NA	NA	NA	NA	NA	Mixed	Mixed	y	y	Substance Induced Psychosis	2	2	y	y	No	0	3	0
Gee et al., 2012	97.5	NA	14	97.5	NA	93.5	NA	93.5	NA	20	NA	NA	1.53	Gender	NA	Gender labelling (via selecting a name to match the gender of a face)	% correct	10	50	NA	NA	NA	64.29	50	18.7 (2.5)	18.8 (2.4)	NA	NA	NA	NA	NA	Mixed	Mixed	y	y	Substance Induced Psychosis	2	2	y	y	No	0	3	0
Gee et al., 2012	90.7	NA	14	90.7	NA	94.5	NA	94.5	NA	20	NA	NA	-0.85	Gender	NA	Gender matching	% correct	10	50	NA	NA	NA	64.29	50	18.7 (2.5)	18.8 (2.4)	NA	NA	NA	NA	NA	Mixed	Mixed	y	y	Substance Induced Psychosis	2	2	y	y	No	0	3	0
Germine & Hooker, 2011	13.27	1.8	228	88.47	12	12.84	1.77	85.6	11.8	204	NA	NA	NA	Emotion	Happy	Emotion labelling - happy	# correct	15	25	Caucasian	Online testing platform so likely not hospitalised	SSD sample = top 10% of scorers on SPQ-B and HC sample = bottom 10% of scorers.	70.61	60.29	34.04 (11.93)	25.44 (9.98)	NA	NA	NA	NA	NA	NA	NA	y	y	High Schizotypy	2	2	n	y	No	0	0	0
Germine & Hooker, 2011	10.23	2.4	228	68.2	16	10.23	2.4	68.2	16	204	NA	NA	NA	Emotion	Fear	Emotion labelling - fear	# correct	15	25	Caucasian	Online testing platform so likely not hospitalised	SSD sample = top 10% of scorers on SPQ-B and HC sample = bottom 10% of scorers.	70.61	60.29	34.04 (11.93)	25.44 (9.98)	NA	NA	NA	NA	NA	NA	NA	y	y	High Schizotypy	2	2	n	y	No	0	0	0
Germine & Hooker, 2011	9.49	2.86	228	63.27	19.07	9.01	2.55	60.07	17	204	NA	NA	NA	Emotion	Angry	Emotion labelling - angry	# correct	15	25	Caucasian	Online testing platform so likely not hospitalised	SSD sample = top 10% of scorers on SPQ-B and HC sample = bottom 10% of scorers.	70.61	60.29	34.04 (11.93)	25.44 (9.98)	NA	NA	NA	NA	NA	NA	NA	y	y	High Schizotypy	2	2	n	y	No	0	0	0
Germine & Hooker, 2011	8.35	2.77	228	55.67	18.47	7.79	1.69	51.93	11.27	204	NA	NA	NA	Emotion	Disgust	Emotion labelling - disgust	# correct	15	25	Caucasian	Online testing platform so likely not hospitalised	SSD sample = top 10% of scorers on SPQ-B and HC sample = bottom 10% of scorers.	70.61	60.29	34.04 (11.93)	25.44 (9.98)	NA	NA	NA	NA	NA	NA	NA	y	y	High Schizotypy	2	2	n	y	No	0	0	0
Germine & Hooker, 2011	0.83	0.08	125	83	8	0.79	0.1	79	10	138	NA	NA	NA	Emotion	Total	Emotion task	proportion correct	40	50	Caucasian	Online testing platform so likely not hospitalised	SSD sample = top 10% of scorers on SPQ-B and HC sample = bottom 10% of scorers.	70.61	60.29	34.04 (11.93)	25.44 (9.98)	NA	NA	NA	NA	NA	NA	NA	y	y	High Schizotypy	2	2	y	y	No	0	0	0
Germine & Hooker, 2011	0.81	0.08	228	81	8	0.8	0.08	80	8	204	NA	NA	1	Gender	NA	Gender labelling	proportion correct	40	50	Caucasian	Online testing platform so likely not hospitalised	SSD sample = top 10% of scorers on SPQ-B and HC sample = bottom 10% of scorers.	62.4	69.57	33.22 (10.23)	25.88 (8.64)	NA	NA	NA	NA	NA	NA	NA	y	y	High Schizotypy	2	2	y	y	No	0	3	0
Germine & Hooker, 2011	0.77	0.08	125	77	8	0.78	0.09	78	9	138	NA	NA	NA	Identity	NA	Identity task	proportion correct	40	50	Caucasian	Online testing platform so likely not hospitalised	SSD sample = top 10% of scorers on SPQ-B and HC sample = bottom 10% of scorers.	62.4	69.57	33.22 (10.23)	25.88 (8.64)	NA	NA	NA	NA	NA	NA	NA	y	y	High Schizotypy	2	2	y	y	No	0	0	0
Germine & Hooker, 2011	0.69	0.1	228	69	10	0.66	0.1	66	10	204	NA	NA	2.7	Emotion	Total	Emotion labelling - total	proportion correct	60	25	Caucasian	Online testing platform so likely not hospitalised	SSD sample = top 10% of scorers on SPQ-B and HC sample = bottom 10% of scorers.	70.61	60.29	34.04 (11.93)	25.44 (9.98)	NA	NA	NA	NA	NA	NA	NA	y	y	High Schizotypy	2	2	y	n	No	0	0	0
Gessler et al., 1989	0.05	0.03	20	NA	NA	0.28	0.38	NA	NA	20	NA	NA	NA	Age	NA	Age labelling - acute sample	Discrimination (squareroot of incorrect/correct; 0 = perfect discrimination and 1 = random)	24	50	NA	100% inpatient	Described as experiencing 'acute' symptoms	50	40	29.7 (8.4)	27.2 (7.1)	NA	NA	NART (premorbid) and Quick Test (Ammons & Ammons, 1962; current)	NART = 109.9 (8.5); Quick Test = 109.6 (14.4)	NART = 102 (9.5); Quick Test = 89.7 (15.6)	NA	NA	y	n	Schizophrenia	1	1	y	y	No	0	3	0
Gessler et al., 1989	0.05	0.03	20	NA	NA	0.16	0.25	NA	NA	20	NA	NA	NA	Age	NA	Age labelling - chronic sample	Discrimination (squareroot of incorrect/correct; 0 = perfect discrimination and 1 = random)	24	50	NA	100% inpatient	Described as experiencing 'chronic' symptoms	50	25	29.7 (8.4)	44.3 (10.2)	NA	NA	NART (premorbid) and Quick Test (Ammons & Ammons, 1962; current)	NART = 109.9 (8.5); Quick Test = 109.6 (14.4)	NART = 101.6 (9.4); Quick Test = 88.8 (17)	NA	NA	y	n	Schizophrenia	1	1	y	y	No	0	3	0
Gessler et al., 1989	0.05	0.03	20	NA	NA	0.1	0.1	NA	NA	20	NA	NA	NA	Age	NA	Age labelling - remitted sample	Discrimination (squareroot of incorrect/correct; 0 = perfect discrimination and 1 = random)	24	50	NA	100% inpatient	Described as experiencing 'remitted' symptoms	50	50	29.7 (8.4)	37.5 (23)	NA	NA	NART (premorbid) and Quick Test (Ammons & Ammons, 1962; current)	NART = 109.9 (8.5); Quick Test = 109.6 (14.4)	NART = 100.1 (8.5); Quick Test = 91 (14.4)	NA	NA	y	n	Schizophrenia	1	1	y	y	No	0	3	0
Gessler et al., 1989	0.08	0.07	20	NA	NA	0.2	0.25	NA	NA	20	NA	NA	NA	Emotion	Total	Emotion labelling - acute sample	Discrimination (squareroot of incorrect/correct; 0 = perfect discrimination and 1 = random)	24	50	NA	100% inpatient	Described as experiencing 'acute' symptoms	50	40	29.7 (8.4)	27.2 (7.1)	NA	NA	NART (premorbid) and Quick Test (Ammons & Ammons, 1962; current)	NART = 109.9 (8.5); Quick Test = 109.6 (14.4)	NART = 102 (9.5); Quick Test = 89.7 (15.6)	NA	NA	y	n	Schizophrenia	1	1	y	y	No	0	3	0
Gessler et al., 1989	0.08	0.07	20	NA	NA	0.14	0.13	NA	NA	20	NA	NA	NA	Emotion	Total	Emotion labelling - Chronic sample	Discrimination (squareroot of incorrect/correct; 0 = perfect discrimination and 1 = random)	24	50	NA	100% inpatient	Described as experiencing 'chronic' symptoms	50	25	29.7 (8.4)	44.3 (10.2)	NA	NA	NART (premorbid) and Quick Test (Ammons & Ammons, 1962; current)	NART = 109.9 (8.5); Quick Test = 109.6 (14.4)	NART = 101.6 (9.4); Quick Test = 88.8 (17)	NA	NA	y	n	Schizophrenia	1	1	y	y	No	0	3	0
Gessler et al., 1989	0.08	0.07	20	NA	NA	0.06	0.05	NA	NA	20	NA	NA	NA	Emotion	Total	Emotion labelling - remitted sample	Discrimination (squareroot of incorrect/correct; 0 = perfect discrimination and 1 = random)	24	50	NA	100% inpatient	Described as experiencing 'remitted' symptoms	50	50	29.7 (8.4)	37.5 (23)	NA	NA	NART (premorbid) and Quick Test (Ammons & Ammons, 1962; current)	NART = 109.9 (8.5); Quick Test = 109.6 (14.4)	NART = 100.1 (8.5); Quick Test = 91 (14.4)	NA	NA	y	n	Schizophrenia	1	1	y	y	No	0	3	0
Goghari et al., 2011	84	6	34	84	6	77	14	77	14	26	NA	NA	NA	Age	NA	Age labellin - Time limited - Is the face above or below 30	% correct	60	50	Mixed	100% outpatient	SANS = 26 (15); SAPS = 18 (16)	44	22	42.1 (11.4)	43.4 (10.1)	15.5 (1.9)	14.3 (2.5)	WAIS-III Vocabulary and Block Design subtests	108.2 (13.2)	99.5 (12.6)	NA	NA	y	y	Schizophrenia,Schizoaffective Disorder	1	1	y	y	No	0	3	0
Goghari et al., 2011	84	5	34	84	5	82	7	82	7	26	NA	NA	NA	Age	NA	Age labelling - Time unlimited	% correct	60	50	Mixed	100% outpatient	SANS = 26 (15); SAPS = 18 (16)	44	22	42.1 (11.4)	43.4 (10.1)	15.5 (1.9)	14.3 (2.5)	WAIS-III Vocabulary and Block Design subtests	108.2 (13.2)	99.5 (12.6)	NA	NA	y	y	Schizophrenia,Schizoaffective Disorder	1	1	y	y	No	0	3	0
Goghari et al., 2011	95	5	34	95	5	85	14	85	14	26	NA	NA	NA	Emotion	Happy	Identifying target emotion - Time limited - Happy	% correct	60	50	Mixed	100% outpatient	SANS = 26 (15); SAPS = 18 (16)	44	22	42.1 (11.4)	43.4 (10.1)	15.5 (1.9)	14.3 (2.5)	WAIS-III Vocabulary and Block Design subtests	108.2 (13.2)	99.5 (12.6)	NA	NA	y	y	Schizophrenia,Schizoaffective Disorder	1	1	n	y	No	0	3	0
Goghari et al., 2011	94	5	34	94	5	88	13	88	13	26	NA	NA	NA	Emotion	Happy	Identifying target emotion - Time unlimited - Happy	% correct	60	50	Mixed	100% outpatient	SANS = 26 (15); SAPS = 18 (16)	44	22	42.1 (11.4)	43.4 (10.1)	15.5 (1.9)	14.3 (2.5)	WAIS-III Vocabulary and Block Design subtests	108.2 (13.2)	99.5 (12.6)	NA	NA	y	y	Schizophrenia,Schizoaffective Disorder	1	1	n	y	No	0	3	0
Goghari et al., 2011	88	7	34	88	7	78	18	78	18	26	NA	NA	NA	Emotion	Anger	Identifying target emotion - Time unlimited - Anger	% correct	60	50	Mixed	100% outpatient	SANS = 26 (15); SAPS = 18 (16)	44	22	42.1 (11.4)	43.4 (10.1)	15.5 (1.9)	14.3 (2.5)	WAIS-III Vocabulary and Block Design subtests	108.2 (13.2)	99.5 (12.6)	NA	NA	y	y	Schizophrenia,Schizoaffective Disorder	1	1	n	y	No	0	3	0
Goghari et al., 2011	88	9	34	88	9	78	15	78	15	26	NA	NA	NA	Emotion	Sad	Identifying target emotion - Time unlimited - Sad	% correct	60	50	Mixed	100% outpatient	SANS = 26 (15); SAPS = 18 (16)	44	22	42.1 (11.4)	43.4 (10.1)	15.5 (1.9)	14.3 (2.5)	WAIS-III Vocabulary and Block Design subtests	108.2 (13.2)	99.5 (12.6)	NA	NA	y	y	Schizophrenia,Schizoaffective Disorder	1	1	n	y	No	0	3	0
Goghari et al., 2011	87	8	34	87	8	79	17	79	17	26	NA	NA	NA	Emotion	Fear	Identifying target emotion - Time unlimited - Fear	% correct	60	50	Mixed	100% outpatient	SANS = 26 (15); SAPS = 18 (16)	44	22	42.1 (11.4)	43.4 (10.1)	15.5 (1.9)	14.3 (2.5)	WAIS-III Vocabulary and Block Design subtests	108.2 (13.2)	99.5 (12.6)	NA	NA	y	y	Schizophrenia,Schizoaffective Disorder	1	1	n	y	No	0	3	0
Goghari et al., 2011	86	8	34	86	8	79	12	79	12	26	NA	NA	NA	Emotion	Anger	TIdentifying target emotion - time limited - Anger	% correct	60	50	Mixed	100% outpatient	SANS = 26 (15); SAPS = 18 (16)	44	22	42.1 (11.4)	43.4 (10.1)	15.5 (1.9)	14.3 (2.5)	WAIS-III Vocabulary and Block Design subtests	108.2 (13.2)	99.5 (12.6)	NA	NA	y	y	Schizophrenia,Schizoaffective Disorder	1	1	n	y	No	0	3	0
Goghari et al., 2011	86	12	34	86	12	76	17	76	17	26	NA	NA	NA	Emotion	Sad	Identifying target emotion - Time limited - Sad	% correct	60	50	Mixed	100% outpatient	SANS = 26 (15); SAPS = 18 (16)	44	22	42.1 (11.4)	43.4 (10.1)	15.5 (1.9)	14.3 (2.5)	WAIS-III Vocabulary and Block Design subtests	108.2 (13.2)	99.5 (12.6)	NA	NA	y	y	Schizophrenia,Schizoaffective Disorder	1	1	n	y	No	0	3	0
Goghari et al., 2011	84	8	34	84	8	77	13	77	13	26	NA	NA	NA	Emotion	Fear	Identifying target emotion - Time limited - Fear	% correct	60	50	Mixed	100% outpatient	SANS = 26 (15); SAPS = 18 (16)	44	22	42.1 (11.4)	43.4 (10.1)	15.5 (1.9)	14.3 (2.5)	WAIS-III Vocabulary and Block Design subtests	108.2 (13.2)	99.5 (12.6)	NA	NA	y	y	Schizophrenia,Schizoaffective Disorder	1	1	n	y	No	0	3	0
Goghari et al., 2011	89.25	7.86	34	89.25	7.86	80.75	16.32	80.75	16.32	26	NA	NA	NA	Emotion	Total	Identifying target emotion - total	% correct	240	50	Mixed	100% outpatient	SANS = 26 (15); SAPS = 18 (16)	44	22	42.1 (11.4)	43.4 (10.1)	15.5 (1.9)	14.3 (2.5)	WAIS-III Vocabulary and Block Design subtests	108.2 (13.2)	99.5 (12.6)	NA	NA	y	y	Schizophrenia,Schizoaffective Disorder	1	1	y	n	No	0	3	0
Goghari et al., 2011	87.75	9.57	34	87.75	9.57	79.25	14.46	79.25	14.46	26	NA	NA	NA	Emotion	Total	Identifying target emotion - Time limited - Total	% correct	240	50	Mixed	100% outpatient	SANS = 26 (15); SAPS = 18 (16)	44	22	42.1 (11.4)	43.4 (10.1)	15.5 (1.9)	14.3 (2.5)	WAIS-III Vocabulary and Block Design subtests	108.2 (13.2)	99.5 (12.6)	NA	NA	y	y	Schizophrenia,Schizoaffective Disorder	1	1	y	n	No	0	3	0
Goghari et al., 2017	81.44	12.642	21	81.44	12.642	77.36	17.42	77.36	17.42	24	NA	NA	NA	Age	NA	Age task	%	60	50	Mixed	100% outpatient	PANSS negative = 12.6 (4.1); PANSS positive = 14.8 (5.3); PANSS general = 26.9 (6.1)	47.6	45.8	43.4 (10.8)	41.1 (11.4)	15.5 (2.3)	14.5 (3.1)	WASI - Matrix Reasonoing and Vocabulary raw scores	Matrix Reasoning = 26.2 (6.1); Vocabulary = 59 (8.5)	Matrix Reasoning = 26.3 (2.8); Vocabulary = 58 (6.1)	NA	NA	y	y	Schizophrenia,Schizoaffective Disorder	1	1	y	y	Incidentally	0	3	0
Goghari et al., 2017	95.38	5.76	21	95.38	5.76	91.58	8.1	91.58	8.1	24	NA	NA	NA	Emotion	Happy	Emotion task - Happy	%	60	50	Mixed	100% outpatient	PANSS negative = 12.6 (4.1); PANSS positive = 14.8 (5.3); PANSS general = 26.9 (6.1)	47.6	45.8	43.4 (10.8)	41.1 (11.4)	15.5 (2.3)	14.5 (3.1)	WASI - Matrix Reasonoing and Vocabulary raw scores	Matrix Reasoning = 26.2 (6.1); Vocabulary = 59 (8.5)	Matrix Reasoning = 26.3 (2.8); Vocabulary = 58 (6.1)	NA	NA	y	y	Schizophrenia,Schizoaffective Disorder	1	1	n	y	Incidentally	0	3	0
Goghari et al., 2017	87.86	12.17	21	87.86	12.17	85.04	13.45	85.04	13.45	24	NA	NA	NA	Emotion	Sad	Emotion task - Sad	%	60	50	Mixed	100% outpatient	PANSS negative = 12.6 (4.1); PANSS positive = 14.8 (5.3); PANSS general = 26.9 (6.1)	47.6	45.8	43.4 (10.8)	41.1 (11.4)	15.5 (2.3)	14.5 (3.1)	WASI - Matrix Reasonoing and Vocabulary raw scores	Matrix Reasoning = 26.2 (6.1); Vocabulary = 59 (8.5)	Matrix Reasoning = 26.3 (2.8); Vocabulary = 58 (6.1)	NA	NA	y	y	Schizophrenia,Schizoaffective Disorder	1	1	n	y	Incidentally	0	3	0
Goghari et al., 2017	87.72	11.35	21	87.72	11.35	81.72	14.89	81.72	14.89	24	NA	NA	NA	Emotion	Anger	Emotion task - Anger	%	60	50	Mixed	100% outpatient	PANSS negative = 12.6 (4.1); PANSS positive = 14.8 (5.3); PANSS general = 26.9 (6.1)	47.6	45.8	43.4 (10.8)	41.1 (11.4)	15.5 (2.3)	14.5 (3.1)	WASI - Matrix Reasonoing and Vocabulary raw scores	Matrix Reasoning = 26.2 (6.1); Vocabulary = 59 (8.5)	Matrix Reasoning = 26.3 (2.8); Vocabulary = 58 (6.1)	NA	NA	y	y	Schizophrenia,Schizoaffective Disorder	1	1	n	y	Incidentally	0	3	0
Goghari et al., 2017	80.8	18.65	21	80.8	18.65	76	23.71	76	23.71	24	NA	NA	NA	Emotion	Fear	Emotion task - Fear	%	60	50	Mixed	100% outpatient	PANSS negative = 12.6 (4.1); PANSS positive = 14.8 (5.3); PANSS general = 26.9 (6.1)	47.6	45.8	43.4 (10.8)	41.1 (11.4)	15.5 (2.3)	14.5 (3.1)	WASI - Matrix Reasonoing and Vocabulary raw scores	Matrix Reasoning = 26.2 (6.1); Vocabulary = 59 (8.5)	Matrix Reasoning = 26.3 (2.8); Vocabulary = 58 (6.1)	NA	NA	y	y	Schizophrenia,Schizoaffective Disorder	1	1	n	y	Incidentally	0	3	0
Goghari et al., 2017	87.94	13.81	21	87.94	13.81	82.59	17	82.59	17	24	NA	NA	NA	Emotion	Total	Emotion task - Total	%	240	50	Mixed	100% outpatient	PANSS negative = 12.6 (4.1); PANSS positive = 14.8 (5.3); PANSS general = 26.9 (6.1)	47.6	45.8	43.4 (10.8)	41.1 (11.4)	15.5 (2.3)	14.5 (3.1)	WASI - Matrix Reasonoing and Vocabulary raw scores	Matrix Reasoning = 26.2 (6.1); Vocabulary = 59 (8.5)	Matrix Reasoning = 26.3 (2.8); Vocabulary = 58 (6.1)	NA	NA	y	y	Schizophrenia,Schizoaffective Disorder	1	1	y	n	Incidentally	0	3	0
Goghari, & Sponheim, 2013	51	9	30	51	9	48	11	48	11	27	NA	NA	NA	Age	NA	Age task - Neutral	% correct	20	20	Mixed	100% outpatient	SANS = 26.6 (3); SAPS = 16.5 (15); BPRS total = 46.4 (13)	43	30	48.8 (9.7)	38.9 (12.3)	14.8 (3.7)	14.1 (2.7)	WAIS-III subtests administered but no data provided	NA	NA	NA	NA	y	y	Schizophrenia	1	1	n	y	Incidentally	0	3	0
Goghari, & Sponheim, 2013	48	15	30	48	15	45	14	45	14	27	NA	NA	NA	Age	NA	Age task - Happy	% correct	10	20	Mixed	100% outpatient	SANS = 26.6 (3); SAPS = 16.5 (15); BPRS total = 46.4 (13)	43	30	48.8 (9.7)	38.9 (12.3)	14.8 (3.7)	14.1 (2.7)	WAIS-III subtests administered but no data provided	NA	NA	NA	NA	y	y	Schizophrenia	1	1	n	y	Incidentally	0	3	0
Goghari, & Sponheim, 2013	48	14	30	48	14	45	15	45	15	27	NA	NA	NA	Age	NA	Age task - Sad	% correct	10	20	Mixed	100% outpatient	SANS = 26.6 (3); SAPS = 16.5 (15); BPRS total = 46.4 (13)	43	30	48.8 (9.7)	38.9 (12.3)	14.8 (3.7)	14.1 (2.7)	WAIS-III subtests administered but no data provided	NA	NA	NA	NA	y	y	Schizophrenia	1	1	n	y	Incidentally	0	3	0
Goghari, & Sponheim, 2013	45	13	30	45	13	43	13	43	13	27	NA	NA	NA	Age	NA	Age task - Fear	% correct	10	20	Mixed	100% outpatient	SANS = 26.6 (3); SAPS = 16.5 (15); BPRS total = 46.4 (13)	43	30	48.8 (9.7)	38.9 (12.3)	14.8 (3.7)	14.1 (2.7)	WAIS-III subtests administered but no data provided	NA	NA	NA	NA	y	y	Schizophrenia	1	1	n	y	Incidentally	0	3	0
Goghari, & Sponheim, 2013	41	14	30	41	14	44	14	44	14	27	NA	NA	NA	Age	NA	Age task - Anger	% correct	10	20	Mixed	100% outpatient	SANS = 26.6 (3); SAPS = 16.5 (15); BPRS total = 46.4 (13)	43	30	48.8 (9.7)	38.9 (12.3)	14.8 (3.7)	14.1 (2.7)	WAIS-III subtests administered but no data provided	NA	NA	NA	NA	y	y	Schizophrenia	1	1	n	y	Incidentally	0	3	0
Goghari, & Sponheim, 2013	94	12	30	94	12	91	19	91	19	27	NA	NA	NA	Emotion	Happy	Emotion task - Happy	% correct	10	20	Mixed	100% outpatient	SANS = 26.6 (3); SAPS = 16.5 (15); BPRS total = 46.4 (13)	43	30	48.8 (9.7)	38.9 (12.3)	14.8 (3.7)	14.1 (2.7)	WAIS-III subtests administered but no data provided	NA	NA	NA	NA	y	y	Schizophrenia	1	1	n	y	Incidentally	0	3	0
Goghari, & Sponheim, 2013	90	13	30	90	13	82	19	82	19	27	NA	NA	NA	Emotion	Sad	Emotion task - Sad	% correct	10	20	Mixed	100% outpatient	SANS = 26.6 (3); SAPS = 16.5 (15); BPRS total = 46.4 (13)	43	30	48.8 (9.7)	38.9 (12.3)	14.8 (3.7)	14.1 (2.7)	WAIS-III subtests administered but no data provided	NA	NA	NA	NA	y	y	Schizophrenia	1	1	n	y	Incidentally	0	3	0
Goghari, & Sponheim, 2013	81	20	30	81	20	84	22	84	22	27	NA	NA	NA	Emotion	Neutral	Emotion task - Neutral	% correct	20	20	Mixed	100% outpatient	SANS = 26.6 (3); SAPS = 16.5 (15); BPRS total = 46.4 (13)	43	30	48.8 (9.7)	38.9 (12.3)	14.8 (3.7)	14.1 (2.7)	WAIS-III subtests administered but no data provided	NA	NA	NA	NA	y	y	Schizophrenia	1	1	n	y	Incidentally	0	3	0
Goghari, & Sponheim, 2013	78	12	30	78	12	60	27	60	27	27	NA	NA	NA	Emotion	Anger	Emotion task - Anger	% correct	10	20	Mixed	100% outpatient	SANS = 26.6 (3); SAPS = 16.5 (15); BPRS total = 46.4 (13)	43	30	48.8 (9.7)	38.9 (12.3)	14.8 (3.7)	14.1 (2.7)	WAIS-III subtests administered but no data provided	NA	NA	NA	NA	y	y	Schizophrenia	1	1	n	y	Incidentally	0	3	0
Goghari, & Sponheim, 2013	66	14	30	66	14	56	22	56	22	27	NA	NA	NA	Emotion	Fear	Emotion task - Fear	% correct	10	20	Mixed	100% outpatient	SANS = 26.6 (3); SAPS = 16.5 (15); BPRS total = 46.4 (13)	43	30	48.8 (9.7)	38.9 (12.3)	14.8 (3.7)	14.1 (2.7)	WAIS-III subtests administered but no data provided	NA	NA	NA	NA	y	y	Schizophrenia	1	1	n	y	Incidentally	0	3	0
Goghari, & Sponheim, 2013			30	44	12.5			45.5	12.75	27	NA	NA	NA	Age	NA	Age task - all emotions combined	% correct	10	20	Mixed	100% outpatient	SANS = 26.6 (3); SAPS = 16.5 (15); BPRS total = 46.4 (13)	43	30	48.8 (9.7)	38.9 (12.3)	14.8 (3.7)	14.1 (2.7)	WAIS-III subtests administered but no data provided	NA	NA	NA	NA	y	y	Schizophrenia	1	1	y	n	Incidentally	0	3	0
Goghari, & Sponheim, 2013	81.67	17.61	30	81.67	17.61	76.17	25.06	76.17	25.06	27	NA	NA	NA	Emotion	Total	Emotion task - Total	% correct	60	20	Mixed	100% outpatient	SANS = 26.6 (3); SAPS = 16.5 (15); BPRS total = 46.4 (13)	43	30	48.8 (9.7)	38.9 (12.3)	14.8 (3.7)	14.1 (2.7)	WAIS-III subtests administered but no data provided	NA	NA	NA	NA	y	y	Schizophrenia	1	1	y	n	Incidentally	0	3	0
Goldenberg et al., 2012	34.62	2.48	21	86.55	6.2	31	3.99	77.5	9.98	21	NA	NA	NA	Emotion	Total	ER-40 (Penn Emotion Recognition Test)	# correct	40	20	Mixed	NA	NA	42.86	38.1	20.43 (1.99)	20.95 (2.06)	12.52 (1.82)	12.43 (1.71)	WRAT	114.29 (12.35)	101.47 (12.99)	Mixed	Mixed	y	y	Schizophrenia	1	1	y	y	Incidentally	0	1	1
Goldenberg et al., 2012	34.62	2.48	21	86.55	6.2	31.47	2.94	78.68	7.35	19	NA	NA	NA	Emotion	Total	ER-40 (Penn Emotion Recognition Test)	# correct	40	20	Mixed	NA	NA	42.86	36.84	20.43 (1.99)	18.42 (2.87)	12.52 (1.82)	11.32 (2.54)	WRAT	114.29 (12.35)	107.18 (12.88)	Mixed	Mixed	y	y	Ultra/clinical high risk of psychosis	2	2	y	y	Incidentally	0	1	1
Goldenberg et al., 2012	34.95	3.5	21	87.38	8.75	31.33	4.57	78.33	11.43	21	NA	NA	NA	Identity	NA	Penn Face Memory Test - delayed (20min)	# correct	40	50	Mixed	NA	NA	42.86	38.1	20.43 (1.99)	20.95 (2.06)	12.52 (1.82)	12.43 (1.71)	WRAT	114.29 (12.35)	101.47 (12.99)	Mixed	Mixed	y	y	Schizophrenia	1	1	y	y	Incidentally	1	1	1
Goldenberg et al., 2012	34.95	3.5	21	87.38	8.75	32.16	5.45	80.4	13.63	19	NA	NA	NA	Identity	NA	Penn Face Memory Test - delayed (20min)	# correct	40	50	Mixed	NA	NA	42.86	36.84	20.43 (1.99)	18.42 (2.87)	12.52 (1.82)	11.32 (2.54)	WRAT	114.29 (12.35)	107.18 (12.88)	Mixed	Mixed	y	y	Ultra/clinical high risk of psychosis	2	2	y	y	Incidentally	1	1	1
Goldenberg et al., 2012	34.43	2.79	21	86.08	6.98	30.95	3.47	77.38	8.68	21	NA	NA	NA	Identity	NA	Penn Face Memory Test - immediate	# correct	40	50	Mixed	NA	NA	42.86	38.1	20.43 (1.99)	20.95 (2.06)	12.52 (1.82)	12.43 (1.71)	WRAT	114.29 (12.35)	101.47 (12.99)	Mixed	Mixed	y	y	Schizophrenia	1	1	y	y	Incidentally	1	1	1
Goldenberg et al., 2012	34.43	2.79	21	86.08	6.98	32.05	4.47	80.13	11.18	19	NA	NA	NA	Identity	NA	Penn Face Memory Test - immediate	# correct	40	50	Mixed	NA	NA	42.86	36.84	20.43 (1.99)	18.42 (2.87)	12.52 (1.82)	11.32 (2.54)	WRAT	114.29 (12.35)	107.18 (12.88)	Mixed	Mixed	y	y	Ultra/clinical high risk of psychosis	2	2	y	y	Incidentally	1	1	1
Gur et al., 2002	18.1	2.8	14	60.33	9.33	15.2	3.4	50.67	11.33	14	NA	NA	NA	Age	NA	Age labelling (older or younger)	# correct	30	50	Mixed	93% outpatient	All described as "clinically stable with mild positive and negative symptoms"	28.57	28.57	27.4 (7.3)	28.8 (8.9)	15.6 (2.6)	12.9 (2.7)	NA	NA	NA	NA	NA	y	y	Schizophrenia	1	1	y	y	No	0	3	0
Gur et al., 2002	35.1	3.1	14	87.75	7.75	33.3	4.2	83.25	10.5	14	NA	NA	NA	Emotion	Total	Emotion labelling (positive or negative)	# correct	40	50	Mixed	93% outpatient	All described as "clinically stable with mild positive and negative symptoms"	28.57	28.57	27.4 (7.3)	28.8 (8.9)	15.6 (2.6)	12.9 (2.7)	NA	NA	NA	NA	NA	y	y	Schizophrenia	1	1	y	y	No	0	3	0
Habel et al., 2000	0.65	0.34	24	NA	NA	0.49	0.36	NA	NA	24	NA	NA	NA	Age	NA	Facial Emotion Discrimination Test - age discrimination (from 1=teens to 7 = seventies)	Absolute difference (btw correct answer and participant answer)	40	NA	Caucasian	NA	Duration of illness = 6 years (5.3 years).	50	50	32.75 (9.52)	32.42 (8.71)	NA	NA	NA	NA	NA	NA	NA	y	n	Schizophrenia	1	1	y	y	Incidentally	0	3	0
Habel et al., 2000	0.28	0.39	29	NA	NA	0.44	0.82	NA	NA	29	NA	NA	NA	Age	NA	Facial Emotion Discrimination Test - age discrimination (from 1=teens to 7 = seventies)	Absolute difference (btw correct answer and participant answer)	40	NA	Caucasian	100% inpatient	Mean duration of illness = 1.8 years (6.9 years)	65.5	0	28.1 (1.8)	34.69 (7.41)	18.86 (1.09)	10.48 (3.48)	NA	NA	NA	NA	NA	y	n	Schizophrenia	1	1	y	y	No	0	3	0
Habel et al., 2000	0.64	0.39	40	NA	NA	0.86	0.39	NA	NA	40	NA	NA	NA	Age	NA	Facial Emotion Discrimination Test - age discrimination (from 1=teens to 7 = seventies)	Absolute difference (btw correct answer and participant answer)	40	NA	Caucasian	20% inpatient	Mean duration of illness = 1.8 years (6.9 years)	NA	47.5	21.75 (3.71)	30.43 (7.72)	NA	NA	NA	NA	NA	Mixed	Mixed	y	n	Schizophrenia	1	1	y	y	No	0	3	0
Habel et al., 2000	93.12	3.55	24	93.12	3.55	86.77	17.31	86.77	17.31	24	NA	NA	NA	Emotion	Total	Facial Emotion Discrimination Test	% correct	40	42.86	Caucasian	NA	Duration of illness = 6 years (5.3 years).	50	50	32.75 (9.52)	32.42 (8.71)	NA	NA	NA	NA	NA	NA	NA	y	n	Schizophrenia	1	1	y	y	Incidentally	0	3	0
Habel et al., 2000	81.9	15.72	29	81.9	15.72	72.67	14.83	72.67	14.83	29	NA	NA	NA	Emotion	Total	Facial Emotion Discrimination Test	% correct	40	42.86	Caucasian	100% inpatient	Mean duration of illness = 1.8 years (6.9 years)	65.5	0	28.1 (1.8)	34.69 (7.41)	18.86 (1.09)	10.48 (3.48)	NA	NA	NA	NA	NA	y	n	Schizophrenia	1	1	y	y	No	0	3	0
Habel et al., 2000	92.63	5.34	40	92.63	5.34	83.06	11.81	83.06	11.81	40	NA	NA	NA	Emotion	Total	Facial Emotion Discrimination Test	% correct	40	42.86	Caucasian	20% inpatient	Mean duration of illness = 1.8 years (6.9 years)	NA	47.5	21.75 (3.71)	30.43 (7.72)	NA	NA	NA	NA	NA	Mixed	Mixed	y	n	Schizophrenia	1	1	y	y	No	0	3	0
Habel et al., 2006	0.82	0.35	20	NA	NA	0.81	9.2	NA	NA	20	NA	NA	NA	Age	NA	Age rating (teens to seventies)	Absolute difference (btw correct answer and participant answer)	40	NA	Caucasian	100% inpatient. Mean previous hospitalisationations = 1.9 (1.4)	NA	50	50	17.09 (1.75)	17.01 (1.7)	10.6 (1.6)	9.8 (1.6)	NA	NA	NA	NA	NA	y	n	Schizophrenia,Schizoaffective Disorder,High Schizotypy,Other	3	1	y	y	Incidentally	0	3	0
Habel et al., 2006	0.86	0.3	20	NA	NA	0.92	0.19	NA	NA	20	NA	NA	NA	Emotion	Happy	Emotion rating - happy	proportion correct	NA	42.86	Caucasian	100% inpatient. Mean previous hospitalisationations = 1.9 (1.4)	NA	50	50	17.09 (1.75)	17.01 (1.7)	10.6 (1.6)	9.8 (1.6)	NA	NA	NA	NA	NA	y	n	Schizophrenia,Schizoaffective Disorder,High Schizotypy,Other	3	1	n	y	Incidentally	0	3	0
Habel et al., 2006	0.87	0.3	20	NA	NA	0.89	0.14	NA	NA	20	NA	NA	NA	Emotion	Sad	Emotion rating - sad	proportion correct	NA	42.86	Caucasian	100% inpatient. Mean previous hospitalisationations = 1.9 (1.4)	NA	50	50	17.09 (1.75)	17.01 (1.7)	10.6 (1.6)	9.8 (1.6)	NA	NA	NA	NA	NA	y	n	Schizophrenia,Schizoaffective Disorder,High Schizotypy,Other	3	1	n	y	Incidentally	0	3	0
Habel et al., 2006	1	0.02	20	NA	NA	0.98	0.06	NA	NA	20	NA	NA	NA	Emotion	unsure	Emotion rating - happy	proportion correct	NA	42.86	Caucasian	100% inpatient. Mean previous hospitalisationations = 1.9 (1.4)	NA	50	50	17.09 (1.75)	17.01 (1.7)	10.6 (1.6)	9.8 (1.6)	NA	NA	NA	NA	NA	y	n	Schizophrenia,Schizoaffective Disorder,High Schizotypy,Other	3	1	n	n	Incidentally	0	3	0
Habel et al., 2006	0.93	0.12	20	NA	NA	0.83	0.21	NA	NA	20	NA	NA	NA	Emotion	Unsure	Emotion rating - sad	proportion correct	NA	42.86	Caucasian	100% inpatient. Mean previous hospitalisationations = 1.9 (1.4)	NA	50	50	17.09 (1.75)	17.01 (1.7)	10.6 (1.6)	9.8 (1.6)	NA	NA	NA	NA	NA	y	n	Schizophrenia,Schizoaffective Disorder,High Schizotypy,Other	3	1	n	n	Incidentally	0	3	0
Habel et al., 2006	89.5	14.8	20	89.5	14.8	86	14.6	86	14.6	20	NA	NA	NA	Emotion	Total	Emotion rating - total	% correct	40	42.86	Caucasian	100% inpatient. Mean previous hospitalisationations = 1.9 (1.4)	NA	50	50	17.09 (1.75)	17.01 (1.7)	10.6 (1.6)	9.8 (1.6)	NA	NA	NA	NA	NA	y	n	Schizophrenia,Schizoaffective Disorder,High Schizotypy,Other	3	1	y	n	Incidentally	0	3	0
Habel, Chechko et al., 2010	88.65	22.01	13	88.65	22.01	83.65	9.21	83.65	9.21	13	NA	NA	NA	Emotion	Happy	Facial Emotions for Brain Activation Test - Happy	% correct	120	50	Mixed	Current status unclear. Whole sample has a history of being admitted as inpatients. Mean time since first clinical admission = 9.9 (8.6)	PANSS positive = 18 (7.3); PANSS negative = 19.9 (8.8); PANSS total = 76.5 (26.3)	NA	NA	34.2 (7.7)	34.4 (8.8)	13.2 (3.1)	12.2 (3.2)	NA	NA	NA	NA	NA	y	y	Schizophrenia	1	1	n	y	Incidentally	0	0	0
Habel, Chechko et al., 2010	87.5	3.23	13	87.5	3.23	73.08	15.27	73.08	15.27	13	NA	NA	NA	Emotion	Anger	Facial Emotions for Brain Activation Test - Anger	% correct	120	50	Mixed	Current status unclear. Whole sample has a history of being admitted as inpatients. Mean time since first clinical admission = 9.9 (8.6)	PANSS positive = 18 (7.3); PANSS negative = 19.9 (8.8); PANSS total = 76.5 (26.3)	NA	NA	34.2 (7.7)	34.4 (8.8)	13.2 (3.1)	12.2 (3.2)	NA	NA	NA	NA	NA	y	y	Schizophrenia	1	1	n	y	Incidentally	0	0	0
Habel, Chechko et al., 2010	85.13	4.51	13	85.13	4.51	72.95	14.68	72.95	14.68	13	NA	NA	NA	Emotion	Fear	Facial Emotions for Brain Activation Test - Fear	% correct	120	50	Mixed	Current status unclear. Whole sample has a history of being admitted as inpatients. Mean time since first clinical admission = 9.9 (8.6)	PANSS positive = 18 (7.3); PANSS negative = 19.9 (8.8); PANSS total = 76.5 (26.3)	NA	NA	34.2 (7.7)	34.4 (8.8)	13.2 (3.1)	12.2 (3.2)	NA	NA	NA	NA	NA	y	y	Schizophrenia	1	1	n	y	Incidentally	0	0	0
Habel, Chechko et al., 2010	81.35	10.5	13	81.35	10.5	73.08	13.52	73.08	13.52	13	NA	NA	NA	Emotion	Sad	Facial Emotions for Brain Activation Test - Sad	% correct	120	50	Mixed	Current status unclear. Whole sample has a history of being admitted as inpatients. Mean time since first clinical admission = 9.9 (8.6)	PANSS positive = 18 (7.3); PANSS negative = 19.9 (8.8); PANSS total = 76.5 (26.3)	NA	NA	34.2 (7.7)	34.4 (8.8)	13.2 (3.1)	12.2 (3.2)	NA	NA	NA	NA	NA	y	y	Schizophrenia	1	1	n	y	Incidentally	0	0	0
Habel, Chechko et al., 2010	31.8	3.2	17	33.13	3.33	30.5	5.08	31.77	5.29	17	NA	NA	NA	Emotion	Total	Penn Emotion Recognition Test	# correct	96	16.67	Mixed	Current status unclear. Whole sample has a history of being admitted as inpatients. Mean time since first clinical admission = 9.9 (8.6)	PANSS positive = 18 (7.3); PANSS negative = 19.9 (8.8); PANSS total = 76.5 (26.3)	NA	NA	34.2 (7.7)	34.4 (8.8)	13.2 (3.1)	12.2 (3.2)	NA	NA	NA	NA	NA	y	y	Schizophrenia	1	1	y	y	Incidentally	0	0	0
Habel, Chechko et al., 2010	47.9	3	17	88.7	5.56	46.2	4.2	85.56	7.78	17	NA	NA	NA	Identity	NA	Benton Facial Recognition Test (short form converted to long form)	# correct	54	46.3	Mixed	Current status unclear. Whole sample has a history of being admitted as inpatients. Mean time since first clinical admission = 9.9 (8.6)	PANSS positive = 18 (7.3); PANSS negative = 19.9 (8.8); PANSS total = 76.5 (26.3)	NA	NA	34.2 (7.7)	34.4 (8.8)	13.2 (3.1)	12.2 (3.2)	NA	NA	NA	NA	NA	y	y	Schizophrenia	1	1	y	y	Incidentally	0	0	0
Habel, Chechko et al., 2010	85.66	12.77	13	85.66	12.77	75.69	14.11	75.69	14.11	13	NA	NA	NA	Emotion	Total	Facial Emotions for Brain Activation Test - Total	% correct	480	50	Mixed	Current status unclear. Whole sample has a history of being admitted as inpatients. Mean time since first clinical admission = 9.9 (8.6)	PANSS positive = 18 (7.3); PANSS negative = 19.9 (8.8); PANSS total = 76.5 (26.3)	NA	NA	34.2 (7.7)	34.4 (8.8)	13.2 (3.1)	12.2 (3.2)	NA	NA	NA	NA	NA	y	y	Schizophrenia	1	1	y	n	Incidentally	0	0	0
Habel, Koch et al., 2010	70	4.6	10	70	4.6	64.95	10.46	64.95	10.46	20	NA	NA	NA	Age	NA	Age labelling	% correct	40	50	Caucasian	Combined inpatient and outpatient sample (ratio not specified)	NA	NA	0	31.6 (8.8)	31.4 (7.8)	NA	NA	The German Multiple Choice Test of Verbal Crystallized Pre-Morbid Intelligence (Lehrl, 1989)	105 (10.77)	111.4 (16.56)	NA	NA	y	y	Schizophrenia	1	1	y	y	Incidentally	0	3	0
Habel, Koch et al., 2010	93.4	4.2	10	93.4	4.2	83.85	12.57	83.85	12.57	20	NA	NA	NA	Emotion	Sad	Emotion labelling - sad	% correct	40	50	Caucasian	Combined inpatient and outpatient sample (ratio not specified)	NA	NA	0	31.6 (8.8)	31.4 (7.8)	NA	NA	The German Multiple Choice Test of Verbal Crystallized Pre-Morbid Intelligence (Lehrl, 1989)	105 (10.77)	111.4 (16.56)	NA	NA	y	y	Schizophrenia	1	1	n	y	Incidentally	0	3	0
Habel, Koch et al., 2010	91.3	6.4	10	91.3	6.4	83.65	18.18	83.65	18.18	20	NA	NA	NA	Emotion	Happy	Emotion labelling - happy	% correct	40	50	Caucasian	Combined inpatient and outpatient sample (ratio not specified)	NA	NA	0	31.6 (8.8)	31.4 (7.8)	NA	NA	The German Multiple Choice Test of Verbal Crystallized Pre-Morbid Intelligence (Lehrl, 1989)	105 (10.77)	111.4 (16.56)	NA	NA	y	y	Schizophrenia	1	1	n	y	Incidentally	0	3	0
Habel, Koch et al., 2010	89.3	9.6	10	89.3	9.6	86.2	17.1	86.2	17.1	20	NA	NA	NA	Emotion	Neutral	Emotion labelling - neutral	% correct	40	50	Caucasian	Combined inpatient and outpatient sample (ratio not specified)	NA	NA	0	31.6 (8.8)	31.4 (7.8)	NA	NA	The German Multiple Choice Test of Verbal Crystallized Pre-Morbid Intelligence (Lehrl, 1989)	105 (10.77)	111.4 (16.56)	NA	NA	y	y	Schizophrenia	1	1	n	y	Incidentally	0	3	0
Habel, Koch et al., 2010	91.3	4.3	10	91.3	4.3	83.3	14.63	83.3	14.63	20	NA	NA	NA	Emotion	Total	Emotion labelling - total	% correct	120	50	Caucasian	Combined inpatient and outpatient sample (ratio not specified)	NA	NA	0	31.6 (8.8)	31.4 (7.8)	NA	NA	The German Multiple Choice Test of Verbal Crystallized Pre-Morbid Intelligence (Lehrl, 1989)	105 (10.77)	111.4 (16.56)	NA	NA	y	y	Schizophrenia	1	1	y	n	Incidentally	0	3	0
Hall et al., 2004	10	0	20	100	0	9.46	1.18	94.6	11.8	20	NA	NA	NA	Emotion	Happy	Ekman 60 - Happiness	# correct	10	16.67	Caucasian	NA	Measured with PANSS but symptom totals not provided.	50	50	35.3 (11.4)	33.4 (12.3)	NA	NA	NART IQ	113.8 (6.2)	111.1 (8.1)	NA	NA	y	y	Schizophrenia	1	1	n	y	Yes (deliberately matched)	0	0	0
Hall et al., 2004	20	0	20	100	0	17.59	5.18	87.95	25.9	20	NA	NA	NA	Emotion	Happy	Hexagon - Happiness	# correct	20	16.67	Caucasian	NA	Measured with PANSS but symptom totals not provided.	50	50	35.3 (11.4)	33.4 (12.3)	NA	NA	NART IQ	113.8 (6.2)	111.1 (8.1)	NA	NA	y	y	Schizophrenia	1	1	n	y	Yes (deliberately matched)	0	0	0
Hall et al., 2004	19.3	1.8	20	96.5	9	17.75	4.02	88.75	20.1	20	NA	NA	NA	Emotion	Sadness	Hexagon - Sadness	# correct	20	16.67	Caucasian	NA	Measured with PANSS but symptom totals not provided.	50	50	35.3 (11.4)	33.4 (12.3)	NA	NA	NART IQ	113.8 (6.2)	111.1 (8.1)	NA	NA	y	y	Schizophrenia	1	1	n	y	Yes (deliberately matched)	0	0	0
Hall et al., 2004	18.7	2.1	20	93.5	10.5	14.62	5.59	73.1	27.95	20	NA	NA	NA	Emotion	Surprise	Hexagon - Surprise	# correct	20	16.67	Caucasian	NA	Measured with PANSS but symptom totals not provided.	50	50	35.3 (11.4)	33.4 (12.3)	NA	NA	NART IQ	113.8 (6.2)	111.1 (8.1)	NA	NA	y	y	Schizophrenia	1	1	n	y	Yes (deliberately matched)	0	0	0
Hall et al., 2004	9.2	1	20	92	10	7.91	1.97	79.1	19.7	20	NA	NA	NA	Emotion	Surprise	Ekman 60 - Surprise	# correct	10	16.67	Caucasian	NA	Measured with PANSS but symptom totals not provided.	50	50	35.3 (11.4)	33.4 (12.3)	NA	NA	NART IQ	113.8 (6.2)	111.1 (8.1)	NA	NA	y	y	Schizophrenia	1	1	n	y	Yes (deliberately matched)	0	0	0
Hall et al., 2004	17.9	1.9	20	89.5	9.5	14.88	5.27	74.4	26.35	20	NA	NA	NA	Emotion	Fear	Hexagon - Fear	# correct	20	16.67	Caucasian	NA	Measured with PANSS but symptom totals not provided.	50	50	35.3 (11.4)	33.4 (12.3)	NA	NA	NART IQ	113.8 (6.2)	111.1 (8.1)	NA	NA	y	y	Schizophrenia	1	1	n	y	Yes (deliberately matched)	0	0	0
Hall et al., 2004	17.3	1.3	20	86.5	6.5	15.25	2.5	76.25	12.5	20	NA	NA	NA	Emotion	Anger	Hexagon - Anger	# correct	20	16.67	Caucasian	NA	Measured with PANSS but symptom totals not provided.	50	50	35.3 (11.4)	33.4 (12.3)	NA	NA	NART IQ	113.8 (6.2)	111.1 (8.1)	NA	NA	y	y	Schizophrenia	1	1	n	y	Yes (deliberately matched)	0	0	0
Hall et al., 2004	8.4	1.1	20	84	11	7.71	2.17	77.1	21.7	20	NA	NA	NA	Emotion	Sadness	Ekman 60 - Sadness	# correct	10	16.67	Caucasian	NA	Measured with PANSS but symptom totals not provided.	50	50	35.3 (11.4)	33.4 (12.3)	NA	NA	NART IQ	113.8 (6.2)	111.1 (8.1)	NA	NA	y	y	Schizophrenia	1	1	n	y	Yes (deliberately matched)	0	0	0
Hall et al., 2004	7.9	1.3	20	79	13	6.7	2.62	67	26.2	20	NA	NA	NA	Emotion	Anger	Ekman 60 - Anger	# correct	10	16.67	Caucasian	NA	Measured with PANSS but symptom totals not provided.	50	50	35.3 (11.4)	33.4 (12.3)	NA	NA	NART IQ	113.8 (6.2)	111.1 (8.1)	NA	NA	y	y	Schizophrenia	1	1	n	y	Yes (deliberately matched)	0	0	0
Hall et al., 2004	7.5	2.5	20	75	25	6.63	3.3	66.3	33	20	NA	NA	NA	Emotion	Disgust	Ekman 60 - Disgust	# correct	10	16.67	Caucasian	NA	Measured with PANSS but symptom totals not provided.	50	50	35.3 (11.4)	33.4 (12.3)	NA	NA	NART IQ	113.8 (6.2)	111.1 (8.1)	NA	NA	y	y	Schizophrenia	1	1	n	y	Yes (deliberately matched)	0	0	0
Hall et al., 2004	14.9	6.3	20	74.5	31.5	15.66	7.3	78.3	36.5	20	NA	NA	NA	Emotion	Disgust	Hexagon - Disgust	# correct	20	16.67	Caucasian	NA	Measured with PANSS but symptom totals not provided.	50	50	35.3 (11.4)	33.4 (12.3)	NA	NA	NART IQ	113.8 (6.2)	111.1 (8.1)	NA	NA	y	y	Schizophrenia	1	1	n	y	Yes (deliberately matched)	0	0	0
Hall et al., 2004	6.6	1.9	20	66	19	5.56	1.97	55.6	19.7	20	NA	NA	NA	Emotion	Fear	Ekman 60 - Fear	# correct	10	16.67	Caucasian	NA	Measured with PANSS but symptom totals not provided.	50	50	35.3 (11.4)	33.4 (12.3)	NA	NA	NART IQ	113.8 (6.2)	111.1 (8.1)	NA	NA	y	y	Schizophrenia	1	1	n	y	Yes (deliberately matched)	0	0	0
Hall et al., 2004	46.9	NA	20	86.85	NA	46.8	NA	86.67	NA	20	NA	0.02	NA	Identity	NA	Benton Test of Facial Recognition - (short form appear to be converted to long form scores)	# correct	54	46.3	Caucasian	NA	Measured with PANSS but symptom totals not provided.	50	50	35.3 (11.4)	33.4 (12.3)	NA	NA	NART IQ	113.8 (6.2)	111.1 (8.1)	NA	NA	y	y	Schizophrenia	1	1	y	y	Yes (deliberately matched)	0	0	0
Hall et al., 2004	NA	NA	20	90.08	16.42	NA	NA	79.79	25.61	20	NA	NA	NA	Emotion	Total	Hexagon - Total	# correct	60	16.67	Caucasian	NA	Measured with PANSS but symptom totals not provided.	50	50	35.3 (11.4)	33.4 (12.3)	NA	NA	NART IQ	113.8 (6.2)	111.1 (8.1)	NA	NA	y	y	Schizophrenia	1	1	y	n	Yes (deliberately matched)	0	0	0
Hall et al., 2004	NA	NA	20	82.67	18.31	NA	NA	73.28	25.21	20	NA	NA	NA	Emotion	Total	Ekman 60 - Total	# correct	60	16.67	Caucasian	NA	Measured with PANSS but symptom totals not provided.	50	50	35.3 (11.4)	33.4 (12.3)	NA	NA	NART IQ	113.8 (6.2)	111.1 (8.1)	NA	NA	y	y	Schizophrenia	1	1	y	n	Yes (deliberately matched)	0	0	0
Hall et al., 2008	9.93	0.32	24	99.3	3.2	9.85	0.48	98.5	4.8	19	NA	NA	NA	Emotion	Happy	happy - Emotion labelling	# correct	10	16.67	Caucasian	Combined inpatient and outpatient sample (ratio not specified)	PANSS total = 46.85 (8.5); PANSS positive = 12.3 (4.5); PANSS negative = 11.8 (3.4)	33.33	36.84	35.1 (9.7)	37.7 (8.4)	NA	NA	NART	114.5 (6.5)	111.6 (10.1)	Caucasian	Caucasian	y	y	Schizophrenia	1	1	n	y	Yes (deliberately matched)	0	3	0
Hall et al., 2008	8.46	1.83	24	84.6	18.3	8.46	1.82	84.6	18.2	19	NA	NA	NA	Emotion	Surprise	surprise - Emotion labelling	# correct	10	16.67	Caucasian	Combined inpatient and outpatient sample (ratio not specified)	PANSS total = 46.85 (8.5); PANSS positive = 12.3 (4.5); PANSS negative = 11.8 (3.4)	33.33	36.84	35.1 (9.7)	37.7 (8.4)	NA	NA	NART	114.5 (6.5)	111.6 (10.1)	Caucasian	Caucasian	y	y	Schizophrenia	1	1	n	y	Yes (deliberately matched)	0	3	0
Hall et al., 2008	8.09	1.07	24	80.9	10.7	7.68	1.53	76.8	15.3	19	NA	NA	NA	Emotion	Sad	sad - Emotion labelling	# correct	10	16.67	Caucasian	Combined inpatient and outpatient sample (ratio not specified)	PANSS total = 46.85 (8.5); PANSS positive = 12.3 (4.5); PANSS negative = 11.8 (3.4)	33.33	36.84	35.1 (9.7)	37.7 (8.4)	NA	NA	NART	114.5 (6.5)	111.6 (10.1)	Caucasian	Caucasian	y	y	Schizophrenia	1	1	n	y	Yes (deliberately matched)	0	3	0
Hall et al., 2008	7.89	1.5	24	78.9	15	7.32	2.48	73.2	24.8	19	NA	NA	NA	Emotion	Disgust	disgust - Emotion labelling	# correct	10	16.67	Caucasian	Combined inpatient and outpatient sample (ratio not specified)	PANSS total = 46.85 (8.5); PANSS positive = 12.3 (4.5); PANSS negative = 11.8 (3.4)	33.33	36.84	35.1 (9.7)	37.7 (8.4)	NA	NA	NART	114.5 (6.5)	111.6 (10.1)	Caucasian	Caucasian	y	y	Schizophrenia	1	1	n	y	Yes (deliberately matched)	0	3	0
Hall et al., 2008	7.81	1.93	24	78.1	19.3	6.93	0.96	69.3	9.6	19	NA	NA	NA	Emotion	Anger	anger - Emotion labelling	# correct	10	16.67	Caucasian	Combined inpatient and outpatient sample (ratio not specified)	PANSS total = 46.85 (8.5); PANSS positive = 12.3 (4.5); PANSS negative = 11.8 (3.4)	33.33	36.84	35.1 (9.7)	37.7 (8.4)	NA	NA	NART	114.5 (6.5)	111.6 (10.1)	Caucasian	Caucasian	y	y	Schizophrenia	1	1	n	y	Yes (deliberately matched)	0	3	0
Hall et al., 2008	6.71	2.36	24	67.1	23.6	4.74	2.39	47.4	23.9	19	NA	NA	NA	Emotion	Fear	fear - Emotion labelling	# correct	10	16.67	Caucasian	Combined inpatient and outpatient sample (ratio not specified)	PANSS total = 46.85 (8.5); PANSS positive = 12.3 (4.5); PANSS negative = 11.8 (3.4)	33.33	36.84	35.1 (9.7)	37.7 (8.4)	NA	NA	NART	114.5 (6.5)	111.6 (10.1)	Caucasian	Caucasian	y	y	Schizophrenia	1	1	n	y	Yes (deliberately matched)	0	3	0
Hall et al., 2008	98	3	24	98	3	91	13	91	13	19	NA	NA	NA	Gender	NA	2AFC male or female - accuracy	% correct	18	50	Caucasian	Combined inpatient and outpatient sample (ratio not specified)	PANSS total = 46.85 (8.5); PANSS positive = 12.3 (4.5); PANSS negative = 11.8 (3.4)	33.33	36.84	35.1 (9.7)	37.7 (8.4)	NA	NA	NART	114.5 (6.5)	111.6 (10.1)	Caucasian	Caucasian	y	y	Schizophrenia	1	1	y	y	Yes (deliberately matched)	0	3	0
Hall et al., 2008	8.14	1.75	24	81.48	18.44	7.52	2.21	74.97	23.01	19	NA	NA	NA	Emotion	Total	total - Emotion labelling	# correct	60	16.67	Caucasian	Combined inpatient and outpatient sample (ratio not specified)	PANSS total = 46.85 (8.5); PANSS positive = 12.3 (4.5); PANSS negative = 11.8 (3.4)	33.33	36.84	35.1 (9.7)	37.7 (8.4)	NA	NA	NART	114.5 (6.5)	111.6 (10.1)	Caucasian	Caucasian	y	y	Schizophrenia	1	1	y	n	Yes (deliberately matched)	0	3	0
Heimberg et al., 1992	83.51	4.15	20	83.51	4.15	71.28	7.27	71.28	7.27	20	NA	NA	NA	Age	NA	Age ratin (1=teens to 7 = seventies)	% correct	NA	NA	Caucasian	100% inpatient. 55% of sample were hospitalised for the first time	NA	50	50	29.5 (8.7)	27.5 (6.2)	15 (2.4)	12.8 (1.7)	NA	NA	NA	Mixed	Mixed	y	y	Schizophrenia	1	1	y	y	No	0	3	0
Heimberg et al., 1992	96.13	1.73	20	96.13	1.73	66.1	23.88	66.1	23.88	20	NA	NA	NA	Emotion	Happy	Emotion rating - happy	% correct	NA	42.86	Caucasian	100% inpatient. 55% of sample were hospitalised for the first time	NA	50	50	29.5 (8.7)	27.5 (6.2)	15 (2.4)	12.8 (1.7)	NA	NA	NA	Mixed	Mixed	y	y	Schizophrenia	1	1	y	y	No	0	3	0
Heimberg et al., 1992	96.13	3.46	20	96.13	3.46	69.12	15.58	69.12	15.58	20	NA	NA	NA	Emotion	Sadness	Emotion rating - sad	% correct	127	42.86	Caucasian	100% inpatient. 55% of sample were hospitalised for the first time	NA	50	50	29.5 (8.7)	27.5 (6.2)	15 (2.4)	12.8 (1.7)	NA	NA	NA	Mixed	Mixed	y	y	Schizophrenia	1	1	y	y	No	0	3	0
Hooker & Park 2002	89.8	10.4	27	89.8	10.4	77.1	16.6	77.1	16.6	20	NA	NA	NA	Emotion	Total	Emotional face matching	% correct	28	14.29	Mixed	100% inpatient (residential mental health care facilitity)	NA	48.15	25	34.4 (8.3)	39.3 (8.5)	13.6 (1.8)	12.7 (2.9)	NA	NA	NA	Mixed	Mixed	y	y	Schizophrenia	1	1	y	y	Incidentally	0	1	1
Hooker & Park 2002	100	0	27	100	0	97.3	7.5	97.3	7.5	20	NA	NA	NA	Identity	NA	Neutral face identity matching	% correct	28	14.29	Mixed	100% inpatient (residential mental health care facilitity)	NA	48.15	25	34.4 (8.3)	39.3 (8.5)	13.6 (1.8)	12.7 (2.9)	NA	NA	NA	Mixed	Mixed	y	y	Schizophrenia	1	1	y	y	Incidentally	1	1	1
Hooker & Park 2002	86.6	4.9	27	86.6	4.9	78.9	10.7	78.9	10.7	20	NA	NA	NA	Identity	NA	Benton Test of Facial Recognition	% correct	54	46.3	Caucasian	100% inpatient (residential mental health care facilitity)	NA	48.15	25	34.4 (8.3)	39.3 (8.5)	13.6 (1.8)	12.7 (2.9)	NA	NA	NA	Mixed	Mixed	y	y	Schizophrenia	1	1	y	y	Incidentally	0	3	3
Horan et al., 2003	26.18	2.55	41	87.27	8.5	24.56	3.3	81.87	11	45	NA	NA	NA	Emotion	Total	Emotion discrimination (same or different)	# correct	30	50	NA	100% inpatient at university affiliated mental health facility	BPRS total = 39.07 (7.4)	15	17.78	38.34 (8.93)	34.2 (9.24)	13 (0.87)	12.04 (2.62)	WAIT-R estimate based on Vocabulary and Block Design subtests	104.27 (10.06)	89.36 (10.73)	Mixed	Mixed	y	y	Schizophrenia	1	1	y	y	Incidentally	0	0	0
Horan et al., 2003	14.28	2.14	41	75.16	11.26	11.62	3.47	61.16	18.26	45	NA	NA	NA	Emotion	Total	Emotion labelling	# correct	19	16.67	NA	100% inpatient at university affiliated mental health facility	BPRS total = 39.07 (7.4)	15	17.78	38.34 (8.93)	34.2 (9.24)	13 (0.87)	12.04 (2.62)	WAIT-R estimate based on Vocabulary and Block Design subtests	104.27 (10.06)	89.36 (10.73)	Mixed	Mixed	y	y	Schizophrenia	1	1	y	y	Incidentally	0	0	0
Horan et al., 2003	23	1.9	41	85.19	7.04	21.47	2.33	79.52	8.63	45	NA	NA	NA	Identity	NA	Benton Test of Facial Recognition - short form	# correct	27	42.59	Caucasian	100% inpatient at university affiliated mental health facility	BPRS total = 39.07 (7.4)	15	17.78	38.34 (8.93)	34.2 (9.24)	13 (0.87)	12.04 (2.62)	WAIT-R estimate based on Vocabulary and Block Design subtests	104.27 (10.06)	89.36 (10.73)	Mixed	Mixed	y	y	Schizophrenia	1	1	y	y	Incidentally	0	0	0
Johnston et al., 2010	92.24	3.3	17	92.24	3.3	86.8	7.72	86.8	7.72	19	NA	NA	NA	Emotion	Total	accuracy	% correct	32	50	Mixed	100% outpatient	PANSS positive = 16.37 (4.75); PANSS negative = 15.37 (4.55); PANSS total = 28.84 (4.66)	41.18	20.05	37 (10.71)	41.74 (8.5)	18 (3.3)	15.59 (4.52)	NA	NA	NA	NA	NA	y	y	Schizophrenia,Schizoaffective Disorder	1	1	y	y	Incidentally	0	0	0
Johnston et al., 2010	93.16	8.86	17	93.16	8.86	90.42	10.11	90.42	10.11	19	NA	NA	NA	Identity	NA	Identity task	% correct	32	50	NA	100% outpatient	PANSS positive = 16.37 (4.75); PANSS negative = 15.37 (4.55); PANSS total = 28.84 (4.66)	41.18	20.05	37 (10.71)	41.74 (8.5)	18 (3.3)	15.59 (4.52)	NA	NA	NA	NA	NA	y	y	Schizophrenia,Schizoaffective Disorder	1	1	y	y	Incidentally	0	0	0
Kerr & Neale, 1993	26.08	3.09	22	86.93	10.3	20.21	4.73	67.37	15.77	22	NA	NA	NA	Emotion	Total	Emotion task	# correct	30	50	NA	100% inpatient	Defined as chronic level symptoms	17.39	13.79	38.69 (12.84)	37.69 (8.78)	12.21 (2.06)	11.61 (2.04)	NA	NA	NA	Mixed	Mixed	y	y	Schizophrenia	1	1	y	y	Incidentally	0	0	0
Kerr & Neale, 1993	13.73	3.17	22	72.26	16.68	8.79	3.8	46.26	20	22	NA	NA	NA	Emotion	Total	Emotion labelling	# correct	19	16.67	NA	100% inpatient	Defined as chronic level symptoms	17.39	13.79	38.69 (12.84)	37.69 (8.78)	12.21 (2.06)	11.61 (2.04)	NA	NA	NA	Mixed	Mixed	y	y	Schizophrenia	1	1	y	y	Incidentally	0	0	0
Kerr & Neale, 1993	23.39	1.99	22	86.63	7.37	19.13	4.49	70.85	16.63	22	NA	NA	NA	Identity	NA	Benton Test of Facial Recognition - Short Form	# correct	27	42.59	Caucasian	100% inpatient	Defined as chronic level symptoms	17.39	13.79	38.69 (12.84)	37.69 (8.78)	12.21 (2.06)	11.61 (2.04)	NA	NA	NA	Mixed	Mixed	y	y	Schizophrenia	1	1	y	y	Incidentally	0	0	0
Kosmidis et al., 2007	85.21	9.08	32	85.21	9.08	72.19	18.7	72.19	18.7	37	NA	NA	NA	Emotion	Total	Kinny's Affect Matchjing Test	% correct	30	33.33	Mixed	27% inpatient (acute ward shortly before discharge) and 73% outpatient	PANSS positive = 13.6 (6.37); PANSS negative = 16.74 (5.29); PANSS cognitive = 10.54 (4.55)	28	38	36.49 (9.9)	34.06 (7.92)	10.41 (3.4)	10.59 (2.43)	NA	NA	NA	NA	NA	y	y	Schizophrenia	1	1	y	y	Yes (deliberately matched)	0	0	0
Kosmidis et al., 2007	56.41	12.25	32	56.41	12.25	54.19	13.23	54.19	13.23	37	NA	NA	NA	Emotion	Total	Emotional intensity discrimination (same, or identify which face is more intense)	% correct	40	33.33	Caucasian	27% inpatient (acute ward shortly before discharge) and 73% outpatient	PANSS positive = 13.6 (6.37); PANSS negative = 16.74 (5.29); PANSS cognitive = 10.54 (4.55)	28	38	36.49 (9.9)	34.06 (7.92)	10.41 (3.4)	10.59 (2.43)	NA	NA	NA	NA	NA	y	y	Schizophrenia	1	1	y	y	Yes (deliberately matched)	0	0	0
Kosmidis et al., 2007	88.96	10.1	32	88.96	10.1	84.95	13	84.95	13	37	NA	NA	NA	Identity	NA	Kinny's Identity Matching Test	% correct	30	33.33	Mixed	27% inpatient (acute ward shortly before discharge) and 73% outpatient	PANSS positive = 13.6 (6.37); PANSS negative = 16.74 (5.29); PANSS cognitive = 10.54 (4.55)	28	38	36.49 (9.9)	34.06 (7.92)	10.41 (3.4)	10.59 (2.43)	NA	NA	NA	NA	NA	y	y	Schizophrenia	1	1	y	y	Yes (deliberately matched)	0	0	0
Kucharska-Pietura et al., 2005	100	0	50	100	0	90	14.9	90	14.9	50	NA	NA	NA	Emotion	Happiness	Emo labelling - happiness - early stage sample	% correct	NA	11.11	NA	100% inpatient but in remission. Earlier stage of illness (1st or 2nd episode)	PANSS positive = 11.8 (3.1); PANSS negative = 22.4 (5.6); PANSS general psychopathology 33.1 (6.6)	52	50	36.8 (13.4)	23.1 (4.2)	13.5 (3)	12.1 (1.8)	NA	NA	NA	NA	NA	y	y	Schizophrenia	1	1	n	y	No	0	0	0
Kucharska-Pietura et al., 2005	100	0	50	100	0	90.5	5.8	90.5	5.8	50	NA	NA	NA	Emotion	Happiness	Emo labelling sample - happiness - chronic sample	% correct	NA	11.11	NA	100% inpatient but in remission. In later stages of illness (>2nd episode)	PANSS positive = 11.7 (3.5); PANSS negative = 26 (5.5); PANSS general psychopathology 34.6 (6.8)	52	50	36.8 (13.4)	41.6 (10.3)	13.5 (3)	12.3 (3.4)	NA	NA	NA	NA	NA	y	y	Schizophrenia	1	1	n	y	No	0	0	0
Kucharska-Pietura et al., 2005	93.5	12.2	50	93.5	12.2	78.5	23.6	78.5	23.6	50	NA	NA	NA	Emotion	Anger	Emo labelling - anger - chronic sample	% correct	NA	11.11	NA	100% inpatient but in remission. Earlier stage of illness (1st or 2nd episode)	PANSS positive = 11.8 (3.1); PANSS negative = 22.4 (5.6); PANSS general psychopathology 33.1 (6.6)	52	50	36.8 (13.4)	23.1 (4.2)	13.5 (3)	12.1 (1.8)	NA	NA	NA	NA	NA	y	y	Schizophrenia	1	1	n	y	No	0	0	0
Kucharska-Pietura et al., 2005	93.5	12.2	50	93.5	12.2	88.5	16.1	88.5	16.1	50	NA	NA	NA	Emotion	Anger	Emo labelling - anger - early stage sample	% correct	NA	11.11	NA	100% inpatient but in remission. In later stages of illness (>2nd episode)	PANSS positive = 11.7 (3.5); PANSS negative = 26 (5.5); PANSS general psychopathology 34.6 (6.8)	52	50	36.8 (13.4)	41.6 (10.3)	13.5 (3)	12.3 (3.4)	NA	NA	NA	NA	NA	y	y	Schizophrenia	1	1	n	y	No	0	0	0
Kucharska-Pietura et al., 2005	91.5	15.6	50	91.5	15.6	63	28.2	63	28.2	50	NA	NA	NA	Emotion	Fear	Emo labelling - fear - chronic sample	% correct	NA	11.11	NA	100% inpatient but in remission. Earlier stage of illness (1st or 2nd episode)	PANSS positive = 11.8 (3.1); PANSS negative = 22.4 (5.6); PANSS general psychopathology 33.1 (6.6)	52	50	36.8 (13.4)	23.1 (4.2)	13.5 (3)	12.1 (1.8)	NA	NA	NA	NA	NA	y	y	Schizophrenia	1	1	n	y	No	0	0	0
Kucharska-Pietura et al., 2005	91.5	15.6	50	91.5	15.6	76.5	22.81	76.5	22.81	50	NA	NA	NA	Emotion	Fear	Emo labelling - fear - early stage sample	% correct	NA	11.11	NA	100% inpatient but in remission. In later stages of illness (>2nd episode)	PANSS positive = 11.7 (3.5); PANSS negative = 26 (5.5); PANSS general psychopathology 34.6 (6.8)	52	50	36.8 (13.4)	41.6 (10.3)	13.5 (3)	12.3 (3.4)	NA	NA	NA	NA	NA	y	y	Schizophrenia	1	1	n	y	No	0	0	0
Kucharska-Pietura et al., 2005	89	12.5	50	89	12.5	72.5	22.1	72.5	22.1	50	NA	NA	NA	Emotion	Sadness	Emo labelling - sadness - chronic sample	% correct	NA	11.11	NA	100% inpatient but in remission. Earlier stage of illness (1st or 2nd episode)	PANSS positive = 11.8 (3.1); PANSS negative = 22.4 (5.6); PANSS general psychopathology 33.1 (6.6)	52	50	36.8 (13.4)	23.1 (4.2)	13.5 (3)	12.1 (1.8)	NA	NA	NA	NA	NA	y	y	Schizophrenia	1	1	n	y	No	0	0	0
Kucharska-Pietura et al., 2005	89	12.5	50	89	12.5	75.5	17.8	75.5	17.8	50	NA	NA	NA	Emotion	Sadness	Emo labelling - sadness - early stage sample	% correct	NA	11.11	NA	100% inpatient but in remission. In later stages of illness (>2nd episode)	PANSS positive = 11.7 (3.5); PANSS negative = 26 (5.5); PANSS general psychopathology 34.6 (6.8)	52	50	36.8 (13.4)	41.6 (10.3)	13.5 (3)	12.3 (3.4)	NA	NA	NA	NA	NA	y	y	Schizophrenia	1	1	n	y	No	0	0	0
Kucharska-Pietura et al., 2005	87.5	19.1	50	87.5	19.1	72.5	17.6	72.5	17.6	50	NA	NA	NA	Emotion	Surprise	Emo labelling - surprise - early stage sample	% correct	NA	11.11	NA	100% inpatient but in remission. In later stages of illness (>2nd episode)	PANSS positive = 11.7 (3.5); PANSS negative = 26 (5.5); PANSS general psychopathology 34.6 (6.8)	52	50	36.8 (13.4)	41.6 (10.3)	13.5 (3)	12.3 (3.4)	NA	NA	NA	NA	NA	y	y	Schizophrenia	1	1	n	y	No	0	0	0
Kucharska-Pietura et al., 2005	87.5	19.1	50	87.5	19.1	68	23.1	68	23.1	50	NA	NA	NA	Emotion	Surprise	Emo labelling - surprise - chronic sample	% correct	NA	11.11	NA	100% inpatient but in remission. Earlier stage of illness (1st or 2nd episode)	PANSS positive = 11.8 (3.1); PANSS negative = 22.4 (5.6); PANSS general psychopathology 33.1 (6.6)	52	50	36.8 (13.4)	23.1 (4.2)	13.5 (3)	12.1 (1.8)	NA	NA	NA	NA	NA	y	y	Schizophrenia	1	1	n	y	No	0	0	0
Kucharska-Pietura et al., 2005	70.5	21.2	50	70.5	21.2	60	22	60	22	50	NA	NA	NA	Emotion	Interest	Emo labelling - interest - early stage sample	% correct	NA	11.11	NA	100% inpatient but in remission. In later stages of illness (>2nd episode)	PANSS positive = 11.7 (3.5); PANSS negative = 26 (5.5); PANSS general psychopathology 34.6 (6.8)	52	50	36.8 (13.4)	41.6 (10.3)	13.5 (3)	12.3 (3.4)	NA	NA	NA	NA	NA	y	y	Schizophrenia	1	1	n	y	No	0	0	0
Kucharska-Pietura et al., 2005	70.5	21.2	50	70.5	21.2	41.5	23.4	41.5	23.4	50	NA	NA	NA	Emotion	Interest	Emo labelling sample - interest - chronic sample	% correct	NA	11.11	NA	100% inpatient but in remission. Earlier stage of illness (1st or 2nd episode)	PANSS positive = 11.8 (3.1); PANSS negative = 22.4 (5.6); PANSS general psychopathology 33.1 (6.6)	52	50	36.8 (13.4)	23.1 (4.2)	13.5 (3)	12.1 (1.8)	NA	NA	NA	NA	NA	y	y	Schizophrenia	1	1	n	y	No	0	0	0
Kucharska-Pietura et al., 2005	65	27.7	50	65	27.7	39.5	24.7	39.5	24.7	50	NA	NA	NA	Emotion	Disgust	Emo labelling - disgust - chronic sample	% correct	NA	11.11	NA	100% inpatient but in remission. Earlier stage of illness (1st or 2nd episode)	PANSS positive = 11.8 (3.1); PANSS negative = 22.4 (5.6); PANSS general psychopathology 33.1 (6.6)	52	50	36.8 (13.4)	23.1 (4.2)	13.5 (3)	12.1 (1.8)	NA	NA	NA	NA	NA	y	y	Schizophrenia	1	1	n	y	No	0	0	0
Kucharska-Pietura et al., 2005	65	27.7	50	65	27.7	51.5	22.25	51.5	22.25	50	NA	NA	NA	Emotion	Disgust	Emo labelling - disgust - early stage sample	% correct	NA	11.11	NA	100% inpatient but in remission. In later stages of illness (>2nd episode)	PANSS positive = 11.7 (3.5); PANSS negative = 26 (5.5); PANSS general psychopathology 34.6 (6.8)	52	50	36.8 (13.4)	41.6 (10.3)	13.5 (3)	12.3 (3.4)	NA	NA	NA	NA	NA	y	y	Schizophrenia	1	1	n	y	No	0	0	0
Kucharska-Pietura et al., 2005	55	27.4	50	55	27.4	26.5	17.8	26.5	17.8	50	NA	NA	NA	Emotion	Shame	Emo labelling - shame - chronic sample	% correct	NA	11.11	NA	100% inpatient but in remission. Earlier stage of illness (1st or 2nd episode)	PANSS positive = 11.8 (3.1); PANSS negative = 22.4 (5.6); PANSS general psychopathology 33.1 (6.6)	52	50	36.8 (13.4)	23.1 (4.2)	13.5 (3)	12.1 (1.8)	NA	NA	NA	NA	NA	y	y	Schizophrenia	1	1	n	y	No	0	0	0
Kucharska-Pietura et al., 2005	55	24.7	50	55	24.7	37	22.7	37	22.7	50	NA	NA	NA	Emotion	Shame	Emo labelling - shame - early stage sample	% correct	NA	11.11	NA	100% inpatient but in remission. In later stages of illness (>2nd episode)	PANSS positive = 11.7 (3.5); PANSS negative = 26 (5.5); PANSS general psychopathology 34.6 (6.8)	52	50	36.8 (13.4)	41.6 (10.3)	13.5 (3)	12.3 (3.4)	NA	NA	NA	NA	NA	y	y	Schizophrenia	1	1	n	y	No	0	0	0
Kucharska-Pietura et al., 2005	51.5	26.9	50	51.5	26.9	32.5	27.3	32.5	27.3	50	NA	NA	NA	Emotion	Contempt	Emo labelling - contempt - chronic sample	% correct	NA	11.11	NA	100% inpatient but in remission. Earlier stage of illness (1st or 2nd episode)	PANSS positive = 11.8 (3.1); PANSS negative = 22.4 (5.6); PANSS general psychopathology 33.1 (6.6)	52	50	36.8 (13.4)	23.1 (4.2)	13.5 (3)	12.1 (1.8)	NA	NA	NA	NA	NA	y	y	Schizophrenia	1	1	n	y	No	0	0	0
Kucharska-Pietura et al., 2005	51.5	26.9	50	51.5	26.9	37.5	25.8	37.5	25.8	50	NA	NA	NA	Emotion	Contempt	Emo labelling - contempt - early stage sample	% correct	NA	11.11	NA	100% inpatient but in remission. In later stages of illness (>2nd episode)	PANSS positive = 11.7 (3.5); PANSS negative = 26 (5.5); PANSS general psychopathology 34.6 (6.8)	52	50	36.8 (13.4)	41.6 (10.3)	13.5 (3)	12.3 (3.4)	NA	NA	NA	NA	NA	y	y	Schizophrenia	1	1	n	y	No	0	0	0
Kucharska-Pietura et al., 2005	83.3	8.1	50	83.3	8.1	73.2	9.3	73.2	9.3	50	NA	NA	NA	Identity	NA	Benton Test of Facial Recognition - Long Form - chronic sample	% correct	54	46.3	Caucasian	100% inpatient but in remission. In later stages of illness (>2nd episode)	PANSS positive = 11.7 (3.5); PANSS negative = 26 (5.5); PANSS general psychopathology 34.6 (6.8)	52	50	36.8 (13.4)	41.6 (10.3)	13.5 (3)	12.3 (3.4)	NA	NA	NA	NA	NA	y	y	Schizophrenia	1	1	y	y	No	0	0	0
Kucharska-Pietura et al., 2005	83.3	8.1	50	83.3	8.1	77.8	8.7	77.8	8.7	50	NA	NA	NA	Identity	NA	Benton Test of Facial Recognition - Long Form - early stage sample	% correct	54	46.3	Caucasian	100% inpatient but in remission. Earlier stage of illness (1st or 2nd episode)	PANSS positive = 11.8 (3.1); PANSS negative = 22.4 (5.6); PANSS general psychopathology 33.1 (6.6)	52	50	36.8 (13.4)	23.1 (4.2)	13.5 (3)	12.1 (1.8)	NA	NA	NA	NA	NA	y	y	Schizophrenia	1	1	y	y	No	0	0	0
Kucharska-Pietura et al., 2005	79.1	8.9	50	79.1	8.9	57.3	13.1	57.3	13.1	50	NA	NA	NA	Emotion	Total	Emo labelling - total - chronic sample	% correct	36	11.11	NA	100% inpatient but in remission. In later stages of illness (>2nd episode)	PANSS positive = 11.7 (3.5); PANSS negative = 26 (5.5); PANSS general psychopathology 34.6 (6.8)	52	50	36.8 (13.4)	41.6 (10.3)	13.5 (3)	12.3 (3.4)	NA	NA	NA	NA	NA	y	y	Schizophrenia	1	1	y	n	No	0	0	0
Kucharska-Pietura et al., 2005	79.1	8.9	50	79.1	8.9	65.6	9.7	65.6	9.7	50	NA	NA	NA	Emotion	Total	Emo labelling - total - Early stage sample	% correct	36	11.11	NA	100% inpatient but in remission. Earlier stage of illness (1st or 2nd episode)	PANSS positive = 11.8 (3.1); PANSS negative = 22.4 (5.6); PANSS general psychopathology 33.1 (6.6)	52	50	36.8 (13.4)	23.1 (4.2)	13.5 (3)	12.1 (1.8)	NA	NA	NA	NA	NA	y	y	Schizophrenia	1	1	y	n	No	0	0	0
Kucharska-Pietura, Mortimer et al., 2012	21.84	1.83	50	60.67	5.08	16.33	4.59	45.36	12.75	84	NA	NA	NA	Emotion	Total	Facial Expression Recognition Test (FERT)	# correct	36	14.29	Caucasian	100% inpatient	Described as post-acute. SAPS = 39.95 (20.53); SANS = 58.88 (21.35)	50	52.38	29.6 (11.5)	31.02 (14.15)	NA	12.01 (2.77)	NA	NA	NA	NA	NA	y	y	Schizophrenia,Schizoaffective Disorder	1	1	y	y	No	1	1	1
Kucharska-Pietura, Mortimer et al., 2012	22.78	2.01	50	91.12	8.04	20.48	3.36	81.92	13.44	84	NA	NA	NA	Identity	NA	Short Recognition Memory Test for Faces (RMTF)	# correct	25	50	NA	100% inpatient	Described as post-acute. SAPS = 39.95 (20.53); SANS = 58.88 (21.35)	50	52.38	29.6 (11.5)	31.02 (14.15)	NA	12.01 (2.77)	NA	NA	NA	NA	NA	y	y	Schizophrenia,Schizoaffective Disorder	1	1	y	y	No	0	1	1
Kucharska-Pietura, Tylec et al., 2012	16.32	4.58	50	65.28	18.32	15.76	4.7	63.04	18.8	100	NA	NA	NA	Emotion	Total	Facial Expression Recognition Test	# correct	25	16.67	Caucasian	100% inpatient	Described as partially remitted (clinically stable after 4 weeks of medication treatment). SAPS = 33.2 (21.14); SANS = 58.99 (20.86)	NA	NA	29.66 (11.5)	30.85 (13.77)	13.76 (2.5)	12.21 (2.7)	NA	NA	NA	NA	NA	y	y	Schizophrenia	1	1	y	y	No	0	1	1
Kucharska-Pietura, Tylec et al., 2012	20.48	3.31	50	81.92	13.24	20.25	3.5	81	14	100	NA	NA	NA	Identity	NA	Short Recognition Memory Test for Faces (SRMT) - immediate recall	# correct	25	50	NA	100% inpatient	Described as partially remitted (clinically stable after 4 weeks of medication treatment). SAPS = 33.2 (21.14); SANS = 58.99 (20.86)	NA	NA	29.66 (11.5)	30.85 (13.77)	13.76 (2.5)	12.21 (2.7)	NA	NA	NA	NA	NA	y	y	Schizophrenia	1	1	y	y	No	1	1	1
Kuo et al., 2018	72.71	8.55	135	72.71	8.55	59.04	11.97	59.04	11.97	69	NA	NA	NA	Emotion	Total	Combined emotion tasks (Intensity discrimination and emotion labelling)	% correct	80	35	NA	NA	SAPS = 0.94 (0.76); SANS = 1.52 (1.02)	63	41.7	54.71 (16.75)	46.63 (12.54)	14.92 (2.43)	12.44 (2.72)	Reading subtest of the WRAT (Jastak & Jastak, 1978)	108.34 (8.43)	92.42 (15.82)	Caucasian	Caucasian	y	y	Schizophrenia,Schizoaffective Disorder	1	1	y	y	No	0	1	1
Kuo et al., 2018	81.25	8.77	135	81.25	8.77	73.06	10.55	73.06	10.55	80	NA	NA	NA	Identity	NA	Penn Face Memory Test (combined immediate and delayed)	% correct	40	50	Caucasian	NA	SAPS = 0.94 (0.76); SANS = 1.52 (1.02)	63	41.7	54.71 (16.75)	46.63 (12.54)	14.92 (2.43)	12.44 (2.72)	Reading subtest of the WRAT (Jastak & Jastak, 1978)	108.34 (8.43)	92.42 (15.82)	Caucasian	Caucasian	y	y	Schizophrenia,Schizoaffective Disorder	1	1	y	y	No	1	1	1
Lee et al., 2020	33.35	3.05	1062	83.38	7.63	30.26	4.55	75.65	11.38	1415	NA	22.67	NA	Emotion	Total	Penn Emotion Identification test (PEIT)	# correct	40	20	Mixed	100% outpatient	Describes as chronic; SANS = 11.01 (5.66); SAPS = 6.91 (3.96)	50.85	30.81	38.56 (13.14)	46.33 (11.06)	15.01 (2.21)	12.54 (2.08)	Premorbid IQ via WRAT-3	105.67 (10.73)	95.68 (12.79)	NA	NA	y	y	Schizophrenia,Schizoaffective Disorder	1	1	y	y	No	0	1	1
Lee et al., 2020	33.31	3.4	1062	83.28	8.5	30.38	3.94	75.95	9.85	1415	NA	17.78	NA	Identity	NA	Penn Face Memory Test	# correct	40	50	Mixed	100% outpatient	Describes as chronic; SANS = 11.01 (5.66); SAPS = 6.91 (3.96)	50.85	30.81	38.56 (13.14)	46.33 (11.06)	15.01 (2.21)	12.54 (2.08)	Premorbid IQ via WRAT-3	105.67 (10.73)	95.68 (12.79)	NA	NA	y	y	Schizophrenia,Schizoaffective Disorder	1	1	y	y	No	1	1	1
Li et al., 2010	80.78	14.12	67	80.78	14.12	68.66	18.07	68.66	18.07	69	NA	NA	NA	Emotion	Total	FEVT	% correct	24	33.33	Caucasian	100% outpatient (recruited from university facilitated mental health facility)	PANSS positive = 18.48 (6.09); PANSS negative = 16.88 (5.52); PANSS general = 32.47 (7.18)	32.84	31.88	26 (6.02)	26.59 (6.74)	10.87 (2.7)	10.73 (2.74)	WAIS-SF based on Information, Arithmetic, Similarity and Digit Span subtests	99.22 (16.4)	94.75 (17.64)	Asian	Asian	y	y	Schizophrenia	1	1	y	y	Incidentally	0	0	0
Li et al., 2010	73.56	7.38	67	73.56	7.38	69.09	11.8	69.09	11.8	69	NA	NA	NA	Emotion	Total	FEDT	% correct	NA	50	Caucasian	100% outpatient (recruited from university facilitated mental health facility)	PANSS positive = 18.48 (6.09); PANSS negative = 16.88 (5.52); PANSS general = 32.47 (7.18)	32.84	31.88	26 (6.02)	26.59 (6.74)	10.87 (2.7)	10.73 (2.74)	WAIS-SF based on Information, Arithmetic, Similarity and Digit Span subtests	99.22 (16.4)	94.75 (17.64)	Asian	Asian	y	y	Schizophrenia	1	1	y	y	Incidentally	0	0	0
Li et al., 2010	73.51	8.82	67	73.51	8.82	66.3	11.34	66.3	11.34	69	NA	NA	NA	Emotion	Total	FEIDT - Emotion intensity discriminating	% correct	24	50	Caucasian	100% outpatient (recruited from university facilitated mental health facility)	PANSS positive = 18.48 (6.09); PANSS negative = 16.88 (5.52); PANSS general = 32.47 (7.18)	32.84	31.88	26 (6.02)	26.59 (6.74)	10.87 (2.7)	10.73 (2.74)	WAIS-SF based on Information, Arithmetic, Similarity and Digit Span subtests	99.22 (16.4)	94.75 (17.64)	Asian	Asian	y	y	Schizophrenia	1	1	y	y	Incidentally	0	0	0
Li et al., 2010	64.3	11.32	67	64.3	11.32	53.54	15.46	53.54	15.46	69	NA	NA	NA	Emotion	Total	FEIT - Emotion labelling	% correct	36	16.67	Caucasian	100% outpatient (recruited from university facilitated mental health facility)	PANSS positive = 18.48 (6.09); PANSS negative = 16.88 (5.52); PANSS general = 32.47 (7.18)	32.84	31.88	26 (6.02)	26.59 (6.74)	10.87 (2.7)	10.73 (2.74)	WAIS-SF based on Information, Arithmetic, Similarity and Digit Span subtests	99.22 (16.4)	94.75 (17.64)	Asian	Asian	y	y	Schizophrenia	1	1	y	y	Incidentally	0	0	0
Li et al., 2010	97.47	4.52	67	97.47	4.52	90.85	14.82	90.85	14.82	69	NA	NA	NA	Identity	NA	Benton-type task	% correct	NA	NA	Caucasian	100% outpatient (recruited from university facilitated mental health facility)	PANSS positive = 18.48 (6.09); PANSS negative = 16.88 (5.52); PANSS general = 32.47 (7.18)	32.84	31.88	26 (6.02)	26.59 (6.74)	10.87 (2.7)	10.73 (2.74)	WAIS-SF based on Information, Arithmetic, Similarity and Digit Span subtests	99.22 (16.4)	94.75 (17.64)	Asian	Asian	y	y	Schizophrenia	1	1	y	y	Incidentally	0	0	0
Linden et al., 2010	76.96	25.44	34	76.96	25.44	61.88	30.07	67.04	30.07	34	NA	NA	NA	Emotion	Happy	Emotion Labelling - angry	% correct	6	14.29	Caucasian	NA	PANSS positive = 18.82 (5.35); PANSS negative = 20.12 (6.72); PANSS general = 35.15 (7.3)	17.65	17.65	29.91 (10.06)	31.21 (10.8)	NA	NA	NART Premorbid IQ	114.3 (8.49)	105.78 (10.27)	NA	NA	y	n	Schizophrenia	1	1	n	y	No	0	1	1
Linden et al., 2010	99.77	2.29	34	99.77	1.35	98.98	8.86	98.98	9.25	34	NA	NA	NA	Emotion	Angry	Emotion Labelling - happy	% correct	6	14.29	Caucasian	NA	PANSS positive = 18.82 (5.35); PANSS negative = 20.12 (6.72); PANSS general = 35.15 (7.3)	17.65	17.65	29.91 (10.06)	31.21 (10.8)	NA	NA	NART Premorbid IQ	114.3 (8.49)	105.78 (10.27)	NA	NA	y	n	Schizophrenia	1	1	n	y	No	0	1	1
Linden et al., 2010	72.79	24.29	34	72.79	24.29	85.09	25.44	85.09	25.44	34	NA	NA	NA	Emotion	Neutral	Emotion Labelling - neutral	% correct	6	14.29	Caucasian	NA	PANSS positive = 18.82 (5.35); PANSS negative = 20.12 (6.72); PANSS general = 35.15 (7.3)	17.65	17.65	29.91 (10.06)	31.21 (10.8)	NA	NA	NART Premorbid IQ	114.3 (8.49)	105.78 (10.27)	NA	NA	y	n	Schizophrenia	1	1	n	y	No	0	1	1
Linden et al., 2010	3.82	0.82	34	NA	NA	3.03	0.96	NA	NA	34	NA	NA	NA	Identity	NA	Identity recognition - angry	d'	NA	50	Caucasian	NA	PANSS positive = 18.82 (5.35); PANSS negative = 20.12 (6.72); PANSS general = 35.15 (7.3)	17.65	17.65	29.91 (10.06)	31.21 (10.8)	NA	NA	NART Premorbid IQ	114.3 (8.49)	105.78 (10.27)	NA	NA	y	n	Schizophrenia	1	1	y	y	No	1	1	1
Linden et al., 2010	3.48	1.11	34	NA	NA	2.65	0.93	NA	NA	34	NA	NA	NA	Identity	NA	Identity recognition - happy	d'	NA	50	Caucasian	NA	PANSS positive = 18.82 (5.35); PANSS negative = 20.12 (6.72); PANSS general = 35.15 (7.3)	17.65	17.65	29.91 (10.06)	31.21 (10.8)	NA	NA	NART Premorbid IQ	114.3 (8.49)	105.78 (10.27)	NA	NA	y	n	Schizophrenia	1	1	y	y	No	1	1	1
Linden et al., 2010	3.23	0.97	34	NA	NA	2.73	0.93	NA	NA	34	NA	NA	NA	Identity	NA	Identity recognition - neutral	d'	NA	50	Caucasian	NA	PANSS positive = 18.82 (5.35); PANSS negative = 20.12 (6.72); PANSS general = 35.15 (7.3)	17.65	17.65	29.91 (10.06)	31.21 (10.8)	NA	NA	NART Premorbid IQ	114.3 (8.49)	105.78 (10.27)	NA	NA	y	n	Schizophrenia	1	1	y	y	No	1	1	1
Linden et al., 2010	83.17	22.66	34	83.17	22.66	83.7	25.74	83.7	25.74	34	NA	NA	NA	Emotion	Total	Emotion Labelling - total	% correct	18	14.29	Caucasian	NA	PANSS positive = 18.82 (5.35); PANSS negative = 20.12 (6.72); PANSS general = 35.15 (7.3)	17.65	17.65	29.91 (10.06)	31.21 (10.8)	NA	NA	NART Premorbid IQ	114.3 (8.49)	105.78 (10.27)	NA	NA	y	n	Schizophrenia	1	1	y	n	No	0	1	1
Maat et al., 2020	96.94	5.08	81	96.94	5.08	97.34	3.53	97.34	3.53	32	NA	NA	NA	Emotion	Happy	Emotion matching - Happiness	% correct	40	50	NA	100% outpatient; Help seekers at Child and Adolescent Psychiatry Department of University of Medical Centre of Utracht	SPQ score = 32.5 (13.8)	51	41	15.2 (1.5)	16.4 (1.7)	NA	NA	Full Scale IQ of various tests depending on age (16+ years used WAIS-III; <16 years used WISC-III; and 1 participant used WISC-R	107.7 (12.83)	100.3 (14.7)	NA	NA	y	y	Other	2	2	n	y	No	0	1	1
Maat et al., 2020	93.15	6.33	81	93.15	6.33	92.81	7	92.81	7	32	NA	NA	NA	Emotion	Fear	Emotion matching - Fear	% correct	40	50	NA	100% outpatient; Help seekers at Child and Adolescent Psychiatry Department of University of Medical Centre of Utracht	SPQ score = 32.5 (13.8)	51	41	15.2 (1.5)	16.4 (1.7)	NA	NA	Full Scale IQ of various tests depending on age (16+ years used WAIS-III; <16 years used WISC-III; and 1 participant used WISC-R	107.7 (12.83)	100.3 (14.7)	NA	NA	y	y	Other	2	2	n	y	No	0	1	1
Maat et al., 2020	90.65	6.23	81	90.65	6.23	92.34	5.61	92.34	5.61	32	NA	NA	NA	Emotion	Anger	Emotion matching - Anger	% correct	40	50	NA	100% outpatient; Help seekers at Child and Adolescent Psychiatry Department of University of Medical Centre of Utracht	SPQ score = 32.5 (13.8)	51	41	15.2 (1.5)	16.4 (1.7)	NA	NA	Full Scale IQ of various tests depending on age (16+ years used WAIS-III; <16 years used WISC-III; and 1 participant used WISC-R	107.7 (12.83)	100.3 (14.7)	NA	NA	y	y	Other	2	2	n	y	No	0	1	1
Maat et al., 2020	88.02	9.61	81	88.02	9.61	88.83	8.91	88.83	8.91	32	NA	NA	NA	Emotion	Sad	Emotion matching - sadness	% correct	40	50	NA	100% outpatient; Help seekers at Child and Adolescent Psychiatry Department of University of Medical Centre of Utracht	SPQ score = 32.5 (13.8)	51	41	15.2 (1.5)	16.4 (1.7)	NA	NA	Full Scale IQ of various tests depending on age (16+ years used WAIS-III; <16 years used WISC-III; and 1 participant used WISC-R	107.7 (12.83)	100.3 (14.7)	NA	NA	y	y	Other	2	2	n	y	No	0	1	1
Maat et al., 2020	92.44	6.41	81	92.44	6.41	92.34	5.42	92.34	5.42	32	NA	NA	NA	Identity	NA	Identity matching	% correct	40	50	NA	100% outpatient; Help seekers at Child and Adolescent Psychiatry Department of University of Medical Centre of Utracht	SPQ score = 32.5 (13.8)	51	41	15.2 (1.5)	16.4 (1.7)	NA	NA	Full Scale IQ of various tests depending on age (16+ years used WAIS-III; <16 years used WISC-III; and 1 participant used WISC-R	107.7 (12.83)	100.3 (14.7)	NA	NA	y	y	Other	2	2	y	y	No	0	1	1
Maat et al., 2020	92.19	7.69	81	92.19	7.69	92.83	7.17	92.83	7.17	32	NA	NA	NA	Emotion	Total	Emotion matching - Total	% correct	160	50	NA	100% outpatient; Help seekers at Child and Adolescent Psychiatry Department of University of Medical Centre of Utracht	SPQ score = 32.5 (13.8)	51	41	15.2 (1.5)	16.4 (1.7)	NA	NA	Full Scale IQ of various tests depending on age (16+ years used WAIS-III; <16 years used WISC-III; and 1 participant used WISC-R	107.7 (12.83)	100.3 (14.7)	NA	NA	y	y	Other	2	2	y	n	No	0	1	1
Mamah et al., 2021	0.47	0.9	140	NA	NA	0.32	0.9	NA	NA	155	NA	NA	NA	Emotion	Total	Emotion Discrimination Task (MEDF36-B)	% correct converted to Z score (based on combined SSD & HC samples)	NA	NA	NA	Not hospitalised as the basis of recruitment	Psychosis severity measured via the Washington Early Recognition Centre Acffectivity and Psychosis Screen (WERCAP) = 36.1 (6.6)	50	47	21.3 (1.9	21.1 (2)	16.2 (2.3)	15.5 (2.9)	Verbal intelligence via the Short Penn Logical Reasoning Test	0.71 (1)	.37 (0.9)	NA	NA	y	n	Ultra/clinical high risk of psychosis	2	2	y	y	Incidentally	0	1	1
Mamah et al., 2021	0.63	0.7	140	NA	NA	0.34	0.9	NA	NA	155	NA	NA	NA	Emotion	Total	Penn Emotion Recognition Task (K-ER40-EE)	% correct converted to Z score (based on combined SSD & HC samples)	NA	NA	TBA	Not hospitalised as the basis of recruitment	Psychosis severity measured via the Washington Early Recognition Centre Acffectivity and Psychosis Screen (WERCAP) = 36.1 (6.6)	50	47	21.3 (1.10	21.1 (2)	16.2 (2.3)	15.5 (2.9)	Verbal intelligence via the Short Penn Logical Reasoning Test	0.71 (1)	.37 (0.9)	NA	NA	y	n	Ultra/clinical high risk of psychosis	2	2	y	y	Incidentally	0	1	1
Mamah et al., 2021	0.12	1	140	NA	NA	-0.02	1	NA	NA	155	NA	NA	NA	Identity	NA	Penn Face Memory Test	proportion correct converted to Z score (based on combined SSD & HC samples)	NA	NA	TBA	Not hospitalised as the basis of recruitment	Psychosis severity measured via the Washington Early Recognition Centre Acffectivity and Psychosis Screen (WERCAP) = 36.1 (6.6)	50	47	21.3 (1.8	21.1 (2)	16.2 (2.3)	15.5 (2.9)	Verbal intelligence via the Short Penn Logical Reasoning Test	0.71 (1)	.37 (0.9)	NA	NA	y	n	Ultra/clinical high risk of psychosis	2	2	y	y	Incidentally	1	1	1
Martin et al., 2005	96	6.54	20	96	6.54	86.9	18.31	86.9	18.31	20	NA	NA	NA	Emotion	Total	Emotion task without identity change - total	% correct	80	50	NA	100% inpatient	Described as clinically stable. SAPS = 29 (16.1); SANS = 40.9 (23.2)	35	25	36.7 (13.4)	38.15 (9.5)	11.9 (1.9)	10.4 (2.7)	NA	NA	NA	NA	NA	y	y	Schizophrenia	1	1	y	y	No	0	1	1
Martin et al., 2005	78.15	12.99	20	78.15	12.99	64.25	28.37	64.25	28.37	20	NA	NA	NA	Emotion	Total	Emotion task with identity change - total	% correct	80	50	NA	100% inpatient	Described as clinically stable. SAPS = 29 (16.1); SANS = 40.9 (23.2)	35	25	36.7 (13.4)	38.15 (9.5)	11.9 (1.9)	10.4 (2.7)	NA	NA	NA	NA	NA	y	y	Schizophrenia	1	1	y	y	No	0	1	1
Martin et al., 2005	97.35	3.26	20	97.35	3.26	91.3	10.28	91.3	10.28	20	NA	NA	NA	Identity	NA	Identity task without emotion change - total	% correct	80	50	NA	100% inpatient	Described as clinically stable. SAPS = 29 (16.1); SANS = 40.9 (23.2)	35	25	36.7 (13.4)	38.15 (9.5)	11.9 (1.9)	10.4 (2.7)	NA	NA	NA	NA	NA	y	y	Schizophrenia	1	1	y	y	No	1	1	1
Martin et al., 2005	96.25	3.78	20	96.25	3.78	86.25	20.7	86.25	20.7	20	NA	NA	NA	Identity	NA	Identity task with emotion change - total	% correct	80	50	NA	100% inpatient	Described as clinically stable. SAPS = 29 (16.1); SANS = 40.9 (23.2)	35	25	36.7 (13.4)	38.15 (9.5)	11.9 (1.9)	10.4 (2.7)	NA	NA	NA	NA	NA	y	y	Schizophrenia	1	1	y	y	No	1	1	1
Martinez-Dominguez et al., 2015	7.58	0.81	15	94.75	10.13	7.14	2.09	89.25	26.13	21	NA	NA	NA	Emotion	Neutral	ER-40 Neutral	# correct	8	20	Mixed	100% inpatient	Clinically stable (no symptom exacerbation over the past 4 weeks). PANSS positive = 12.75 (3.19); PANSS negative 22.8 (7.87); PANSS general pathology = 38.85 (6.08)	33.33	28.57	38.13 (14.28)	39.24 (10.54)	17.93 (2.37)	16.05 (3.42)	WAIS-III t-scores based on Vocabulary, Similarities, and Block Design subtests	58.6 (6.06)	52.55 (4.53)	NA	NA	y	y	Schizophrenia	1	1	n	y	Yes (deliberately matched)	0	1	1
Martinez-Dominguez et al., 2015	7.42	0.81	15	92.75	10.13	7.57	0.75	94.63	9.38	21	NA	NA	NA	Emotion	Happy	ER-40 Happiness	# correct	8	20	Mixed	100% inpatient	Clinically stable (no symptom exacerbation over the past 4 weeks). PANSS positive = 12.75 (3.19); PANSS negative 22.8 (7.87); PANSS general pathology = 38.85 (6.08)	33.33	28.57	38.13 (14.28)	39.24 (10.54)	17.93 (2.37)	16.05 (3.42)	WAIS-III t-scores based on Vocabulary, Similarities, and Block Design subtests	58.6 (6.06)	52.55 (4.53)	NA	NA	y	y	Schizophrenia	1	1	n	y	Yes (deliberately matched)	0	1	1
Martinez-Dominguez et al., 2015	7.31	0.84	15	91.38	10.5	6.36	1.42	79.5	17.75	21	NA	NA	NA	Emotion	Fear	ER-40 Fear	# correct	8	20	Mixed	100% inpatient	Clinically stable (no symptom exacerbation over the past 4 weeks). PANSS positive = 12.75 (3.19); PANSS negative 22.8 (7.87); PANSS general pathology = 38.85 (6.08)	33.33	28.57	38.13 (14.28)	39.24 (10.54)	17.93 (2.37)	16.05 (3.42)	WAIS-III t-scores based on Vocabulary, Similarities, and Block Design subtests	58.6 (6.06)	52.55 (4.53)	NA	NA	y	y	Schizophrenia	1	1	n	y	Yes (deliberately matched)	0	1	1
Martinez-Dominguez et al., 2015	6.73	1.15	15	84.13	14.38	6.29	1.49	78.63	18.63	21	NA	NA	NA	Emotion	Sadness	ER-40 sadness	# correct	8	20	Mixed	100% inpatient	Clinically stable (no symptom exacerbation over the past 4 weeks). PANSS positive = 12.75 (3.19); PANSS negative 22.8 (7.87); PANSS general pathology = 38.85 (6.08)	33.33	28.57	38.13 (14.28)	39.24 (10.54)	17.93 (2.37)	16.05 (3.42)	WAIS-III t-scores based on Vocabulary, Similarities, and Block Design subtests	58.6 (6.06)	52.55 (4.53)	NA	NA	y	y	Schizophrenia	1	1	n	y	Yes (deliberately matched)	0	1	1
Martinez-Dominguez et al., 2015	5.42	1.14	15	67.75	14.25	5.07	1.12	63.38	14	21	NA	NA	NA	Emotion	Anger	ER-40 Anger	# correct	8	20	Mixed	100% inpatient	Clinically stable (no symptom exacerbation over the past 4 weeks). PANSS positive = 12.75 (3.19); PANSS negative 22.8 (7.87); PANSS general pathology = 38.85 (6.08)	33.33	28.57	38.13 (14.28)	39.24 (10.54)	17.93 (2.37)	16.05 (3.42)	WAIS-III t-scores based on Vocabulary, Similarities, and Block Design subtests	58.6 (6.06)	52.55 (4.53)	NA	NA	y	y	Schizophrenia	1	1	n	y	Yes (deliberately matched)	0	1	1
Martinez-Dominguez et al., 2015	41.33	3.29	15	86.1	6.85	40.27	4.56	83.9	9.5	21	NA	NA	NA	Identity	NA	WMS-III Faces II	# correct	48	50	NA	100% inpatient	Clinically stable (no symptom exacerbation over the past 4 weeks). PANSS positive = 12.75 (3.19); PANSS negative 22.8 (7.87); PANSS general pathology = 38.85 (6.08)	33.33	28.57	38.13 (14.28)	39.24 (10.54)	17.93 (2.37)	16.05 (3.42)	WAIS-III t-scores based on Vocabulary, Similarities, and Block Design subtests	58.6 (6.06)	52.55 (4.53)	NA	NA	y	y	Schizophrenia	1	1	y	y	Yes (deliberately matched)	1	1	1
Martinez-Dominguez et al., 2015	40.77	3.49	15	84.94	7.27	39.33	4.74	81.94	9.88	21	NA	NA	NA	Identity	NA	WMS-III Faces I	# correct	48	50	NA	100% inpatient	Clinically stable (no symptom exacerbation over the past 4 weeks). PANSS positive = 12.75 (3.19); PANSS negative 22.8 (7.87); PANSS general pathology = 38.85 (6.08)	33.33	28.57	38.13 (14.28)	39.24 (10.54)	17.93 (2.37)	16.05 (3.42)	WAIS-III t-scores based on Vocabulary, Similarities, and Block Design subtests	58.6 (6.06)	52.55 (4.53)	NA	NA	y	y	Schizophrenia	1	1	y	y	Yes (deliberately matched)	1	1	1
Martinez-Dominguez et al., 2015	35.87	2.2	15	89.68	5.5	31.14	3.62	77.85	9.05	21	NA	NA	NA	Emotion	Total	ER-40 total	# correct	40	20	Mixed	100% inpatient	Clinically stable (no symptom exacerbation over the past 4 weeks). PANSS positive = 12.75 (3.19); PANSS negative 22.8 (7.87); PANSS general pathology = 38.85 (6.08)	33.33	28.57	38.13 (14.28)	39.24 (10.54)	17.93 (2.37)	16.05 (3.42)	WAIS-III t-scores based on Vocabulary, Similarities, and Block Design subtests	58.6 (6.06)	52.55 (4.53)	NA	NA	y	y	Schizophrenia	1	1	y	n	Yes (deliberately matched)	0	1	1
Meijer et al., 2012	87.33	11.12	550	87.33	11.12	86.55	11.5	86.55	11.5	152	NA	NA	NA	Emotion	Happy	DFAR emotion labelling - happy - Other SSD sample	% correct	NA	25	NA	NA	Whole SSD sample PANSS positive = 14 (6.4); PANSS negative = 15 (6.6)	54.5	23.8	30.4	27.7 (8.1)	NA	NA	WAIS short form	109.64 (15.2)	95.94 (15.62)	NA	NA	y	y	Brief Psychotic Disorder,Other	2	2	n	y	No	0	0	0
Meijer et al., 2012	87.33	11.12	550	87.33	11.12	88.82	11.85	88.82	11.85	109	NA	NA	NA	Emotion	Happy	DFAR emotion labelling - happy - Schizoaffective sample	% correct	NA	25	NA	NA	Whole SSD sample PANSS positive = 14 (6.4); PANSS negative = 15 (6.6)	54.5	23.8	30.4	27.7 (8.1)	NA	NA	WAIS short form	109.64 (15.2)	96/6 (6.11)	NA	NA	y	y	Schizoaffective Disorder	1	1	n	y	No	0	0	0
Meijer et al., 2012	87.33	11.12	550	87.33	11.12	85.83	10.35	85.83	10.35	60	NA	NA	NA	Emotion	Happy	DFAR emotion labelling - happy - Schizophreniform sample	% correct	NA	25	NA	NA	Whole SSD sample PANSS positive = 14 (6.4); PANSS negative = 15 (6.6)	54.5	23.8	30.4	27.7 (8.1)	NA	NA	WAIS short form	109.64 (15.2)	96/6 (6.11)	NA	NA	y	y	Schizophreniform Disorder	2	2	n	y	No	0	0	0
Meijer et al., 2012	87.33	11.12	550	87.33	11.12	86.27	13.66	86.27	13.66	648	NA	NA	NA	Emotion	Happy	DFAR emotion labelling - happy - Schizophrenia sample	% correct	NA	25	NA	NA	Whole SSD sample PANSS positive = 14 (6.4); PANSS negative = 15 (6.6)	54.5	23.8	30.4	27.7 (8.1)	NA	NA	WAIS short form	109.64 (15.2)	94.29 (16.12)	NA	NA	y	y	Schizophrenia	1	1	n	y	No	0	0	0
Meijer et al., 2012	81.14	15.17	550	81.14	15.17	79.28	15.63	79.28	15.63	152	NA	NA	NA	Emotion	Neutral	DFAR motion labelling - neutral - Other SSD sample	% correct	NA	25	NA	NA	Whole SSD sample PANSS positive = 14 (6.4); PANSS negative = 15 (6.6)	54.5	23.8	30.4	27.7 (8.1)	NA	NA	WAIS short form	109.64 (15.2)	95.94 (15.62)	NA	NA	y	y	Brief Psychotic Disorder,Other	2	2	n	y	No	0	0	0
Meijer et al., 2012	81.14	15.17	550	81.14	15.17	79.07	16.21	79.07	16.21	109	NA	NA	NA	Emotion	Neutral	DFAR emotion labelling - neutral - Schizoaffective sample	% correct	NA	25	NA	NA	Whole SSD sample PANSS positive = 14 (6.4); PANSS negative = 15 (6.6)	54.5	23.8	30.4	27.7 (8.1)	NA	NA	WAIS short form	109.64 (15.2)	96/6 (6.11)	NA	NA	y	y	Schizoaffective Disorder	1	1	n	y	No	0	0	0
Meijer et al., 2012	81.14	15.17	550	81.14	15.17	75.63	19.75	75.63	19.75	60	NA	NA	NA	Emotion	Neutral	DFAR emotion labelling - neutral - Schizophreniform sample	% correct	NA	25	NA	NA	Whole SSD sample PANSS positive = 14 (6.4); PANSS negative = 15 (6.6)	54.5	23.8	30.4	27.7 (8.1)	NA	NA	WAIS short form	109.64 (15.2)	96/6 (6.11)	NA	NA	y	y	Schizophreniform Disorder	2	2	n	y	No	0	0	0
Meijer et al., 2012	81.14	15.17	550	81.14	15.17	77.27	18.13	77.27	18.13	648	NA	NA	NA	Emotion	Neutral	DFAR emotion labelling - neutral - Schizophrenia sample	% correct	NA	25	NA	NA	Whole SSD sample PANSS positive = 14 (6.4); PANSS negative = 15 (6.6)	54.5	23.8	30.4	27.7 (8.1)	NA	NA	WAIS short form	109.64 (15.2)	94.29 (16.12)	NA	NA	y	y	Schizophrenia	1	1	n	y	No	0	0	0
Meijer et al., 2012	70.43	18.6	550	70.43	18.6	61.76	20.6	61.76	20.6	152	NA	NA	NA	Emotion	Angry	DFAR emotion labelling - angry - Other SSD sample	% correct	NA	25	NA	NA	Whole SSD sample PANSS positive = 14 (6.4); PANSS negative = 15 (6.6)	54.5	23.8	30.4	27.7 (8.1)	NA	NA	WAIS short form	109.64 (15.2)	95.94 (15.62)	NA	NA	y	y	Brief Psychotic Disorder,Other	2	2	n	y	No	0	0	0
Meijer et al., 2012	70.43	18.6	550	70.43	18.6	62.16	18.28	62.16	18.28	109	NA	NA	NA	Emotion	Angry	DFAR emotion labelling - angry - Schizoaffective sample	% correct	NA	25	NA	NA	Whole SSD sample PANSS positive = 14 (6.4); PANSS negative = 15 (6.6)	54.5	23.8	30.4	27.7 (8.1)	NA	NA	WAIS short form	109.64 (15.2)	96/6 (6.11)	NA	NA	y	y	Schizoaffective Disorder	1	1	n	y	No	0	0	0
Meijer et al., 2012	70.43	18.6	550	70.43	18.6	62.23	20.33	62.23	20.33	60	NA	NA	NA	Emotion	Angry	DFAR emotion labelling - angry - Schizophreniform sample	% correct	NA	25	NA	NA	Whole SSD sample PANSS positive = 14 (6.4); PANSS negative = 15 (6.6)	54.5	23.8	30.4	27.7 (8.1)	NA	NA	WAIS short form	109.64 (15.2)	96/6 (6.11)	NA	NA	y	y	Schizophreniform Disorder	2	2	n	y	No	0	0	0
Meijer et al., 2012	70.43	18.6	550	70.43	18.6	61.48	21.51	61.48	21.51	648	NA	NA	NA	Emotion	Angry	DFAR emotion labelling - angry - Schizophrenia sample	% correct	NA	25	NA	NA	Whole SSD sample PANSS positive = 14 (6.4); PANSS negative = 15 (6.6)	54.5	23.8	30.4	27.7 (8.1)	NA	NA	WAIS short form	109.64 (15.2)	94.29 (16.12)	NA	NA	y	y	Schizophrenia	1	1	n	y	No	0	0	0
Meijer et al., 2012	53.75	70.43	550	53.75	70.43	44.7	19.59	44.7	19.59	152	NA	NA	NA	Emotion	Fear	DFAR emotion labelling - fearful - Other SSD sample	% correct	NA	25	NA	NA	Whole SSD sample PANSS positive = 14 (6.4); PANSS negative = 15 (6.6)	54.5	23.8	30.4	27.7 (8.1)	NA	NA	WAIS short form	109.64 (15.2)	95.94 (15.62)	NA	NA	y	y	Brief Psychotic Disorder,Other	2	2	n	y	No	0	0	0
Meijer et al., 2012	53.75	18.22	550	53.75	18.22	50.86	20.77	50.86	20.77	109	NA	NA	NA	Emotion	Fear	DFAR emotion labelling - fearful - Schizoaffective sample	% correct	NA	25	NA	NA	Whole SSD sample PANSS positive = 14 (6.4); PANSS negative = 15 (6.6)	54.5	23.8	30.4	27.7 (8.1)	NA	NA	WAIS short form	109.64 (15.2)	96/6 (6.11)	NA	NA	y	y	Schizoaffective Disorder	1	1	n	y	No	0	0	0
Meijer et al., 2012	53.75	18.22	550	53.75	18.22	50.73	17.3	50.73	17.3	60	NA	NA	NA	Emotion	Fear	DFAR emotion labelling - fearful - Schizophreniform sample	% correct	NA	25	NA	NA	Whole SSD sample PANSS positive = 14 (6.4); PANSS negative = 15 (6.6)	54.5	23.8	30.4	27.7 (8.1)	NA	NA	WAIS short form	109.64 (15.2)	96/6 (6.11)	NA	NA	y	y	Schizophreniform Disorder	2	2	n	y	No	0	0	0
Meijer et al., 2012	53.75	18.22	550	53.75	18.22	46.8	19.83	46.8	19.83	648	NA	NA	NA	Emotion	Fear	DFAR emotion labelling - fearful - Schizophrenia sample	% correct	NA	25	NA	NA	Whole SSD sample PANSS positive = 14 (6.4); PANSS negative = 15 (6.6)	54.5	23.8	30.4	27.7 (8.1)	NA	NA	WAIS short form	109.64 (15.2)	94.29 (16.12)	NA	NA	y	y	Schizophrenia	1	1	n	y	No	0	0	0
Meijer et al., 2012	23.14	2.04	577	85.7	7.56	23.1	2.13	85.56	7.89	154	NA	NA	NA	Identity	NA	Benton Test of Facial Recognition (short form) - Other SSD sample	# correct	27	42.59	Caucasian	NA	Whole SSD sample PANSS positive = 14 (6.4); PANSS negative = 15 (6.6)	54.5	23.8	30.4	27.7 (8.1)	NA	NA	WAIS short form	109.64 (15.2)	95.94 (15.62)	NA	NA	y	y	Brief Psychotic Disorder,Other	2	2	y	y	No	0	0	0
Meijer et al., 2012	23.14	2.04	577	85.7	7.56	22.97	2.27	85.07	8.41	119	NA	NA	NA	Identity	NA	Benton Test of Facial Recognition (short form) - Schizoaffective sample	# correct	27	42.59	Caucasian	NA	Whole SSD sample PANSS positive = 14 (6.4); PANSS negative = 15 (6.6)	54.5	23.8	30.4	27.7 (8.1)	NA	NA	WAIS short form	109.64 (15.2)	96/6 (6.11)	NA	NA	y	y	Schizoaffective Disorder	1	1	y	y	No	0	0	0
Meijer et al., 2012	23.14	2.04	577	85.7	7.56	22.92	2.74	84.89	10.15	59	NA	NA	NA	Identity	NA	Benton Test of Facial Recognition (short form) - Schizophreniform sample	# correct	27	42.59	Caucasian	NA	Whole SSD sample PANSS positive = 14 (6.4); PANSS negative = 15 (6.6)	54.5	23.8	30.4	27.7 (8.1)	NA	NA	WAIS short form	109.64 (15.2)	96/6 (6.11)	NA	NA	y	y	Schizophreniform Disorder	2	2	y	y	No	0	0	0
Meijer et al., 2012	23.14	2.04	577	85.7	7.56	22.64	2.32	83.85	8.59	673	NA	NA	NA	Identity	NA	Benton Test of Facial Recognition (short form) - Schizophrenia sample	# correct	27	42.59	Caucasian	NA	Whole SSD sample PANSS positive = 14 (6.4); PANSS negative = 15 (6.6)	54.5	23.8	30.4	27.7 (8.1)	NA	NA	WAIS short form	109.64 (15.2)	94.29 (16.12)	NA	NA	y	y	Schizophrenia	1	1	y	y	No	0	0	0
Meijer et al., 2012	73.16	9.13	550	73.16	9.13	68.07	9.04	68.07	9.04	152	NA	NA	NA	Emotion	Total	DFAR emotion labelling - total - Other SSD sample	% correct	NA	25	NA	NA	Whole SSD sample PANSS positive = 14 (6.4); PANSS negative = 15 (6.6)	54.5	23.8	30.4	27.7 (8.1)	NA	NA	WAIS short form	109.64 (15.2)	95.94 (15.62)	NA	NA	y	y	Brief Psychotic Disorder,Other	2	2	y	n	No	0	0	0
Meijer et al., 2012	73.16	9.13	550	73.16	9.13	70.23	10.62	70.23	10.62	109	NA	NA	NA	Emotion	Total	DFAR emotion labelling - total - Schizoaffective sample	% correct	NA	25	NA	NA	Whole SSD sample PANSS positive = 14 (6.4); PANSS negative = 15 (6.6)	54.5	23.8	30.4	27.7 (8.1)	NA	NA	WAIS short form	109.64 (15.2)	96/6 (6.11)	NA	NA	y	y	Schizoaffective Disorder	1	1	y	n	No	0	0	0
Meijer et al., 2012	73.16	9.13	550	73.16	9.13	68.85	10.11	68.85	10.11	60	NA	NA	NA	Emotion	Total	DFAR emotion labelling - total - Schizophreniform sample	% correct	NA	25	NA	NA	Whole SSD sample PANSS positive = 14 (6.4); PANSS negative = 15 (6.6)	54.5	23.8	30.4	27.7 (8.1)	NA	NA	WAIS short form	109.64 (15.2)	96/6 (6.11)	NA	NA	y	y	Schizophreniform Disorder	2	2	y	n	No	0	0	0
Meijer et al., 2012	73.16	9.13	550	73.16	9.13	68.05	11.12	68.05	11.12	648	NA	NA	NA	Emotion	Total	DFAR emotion labelling - total - Schizophrenia sample	% correct	NA	25	NA	NA	Whole SSD sample PANSS positive = 14 (6.4); PANSS negative = 15 (6.6)	54.5	23.8	30.4	27.7 (8.1)	NA	NA	WAIS short form	109.64 (15.2)	94.29 (16.12)	NA	NA	y	y	Schizophrenia	1	1	y	n	No	0	0	0
Mier et al., 2010	77.43	7.16	16	77.43	7.16	71.93	8.81	71.93	8.81	16	NA	NA	NA	Emotion	Total	Emotion labelling	% correct	30	50	Caucasian	100% outpatient	Described as having moderate symptom severity; SAPS = 1.5 (1.37); SANS = 7.94 (2.86).	31.25	31.25	37 (8.18)	34.25 (6.95)	10.88 (1.86)	11.44 (1.63)	Crystalised intelligence via Multiple Voice Vocabulary MWT-B; Fluid intelligence via the KAI	113.38 (14.08); 118.06 (18.97)	110.06 (14.29); 114.31 (15.86)	NA	NA	y	y	Schizophrenia	1	1	y	y	Yes (deliberately matched)	0	3	0
Mier et al., 2010	63.81	8.81	16	63.81	8.81	63.81	8.81	63.81	8.81	16	NA	NA	NA	Mixed non-Emotional	NA	Identifying non-emotion physical features (age, gender, hair colour)	% correct	30	50	Caucasian	100% outpatient	Described as having moderate symptom severity; SAPS = 1.5 (1.37); SANS = 7.94 (2.86).	31.25	31.25	37 (8.18)	34.25 (6.95)	10.88 (1.86)	11.44 (1.63)	Crystalised intelligence via Multiple Voice Vocabulary MWT-B; Fluid intelligence via the KAI	113.38 (14.08); 118.06 (18.97)	110.06 (14.29); 114.31 (15.86)	NA	NA	y	y	Schizophrenia	1	1	y	y	Yes (deliberately matched)	0	3	0
Mier et al., 2017	73.79	8.38	22	73.79	8.38	66.06	9.85	66.06	9.85	22	0.64	NA	NA	Emotion	Total	Emotion labelling	% correct	30	50	NA	100% inpatient	PANSS global = 32.59 (7.14); PANSS positive = 14.32 (3.87); SANS = 23.05 (19.08)	72.73	81.82	37.5 (10.82)	38.05 (9.19)	10.95 (1.57)	10.36 (1.65)	Verbal Intelligence estimated via Multiple-Word-choice Test (Mehrfachwahl-Wortschatz-Test)	101.68 (10.06)	97.23 (10.83)	NA	NA	y	y	Schizophrenia	1	1	y	y	Yes (deliberately matched)	0	3	0
Mier et al., 2017	60.76	7.42	22	60.76	7.42	57.72	11.01	57.72	11.01	22	0.33	NA	NA	Mixed non-Emotional	NA	Identifying non-emotion physical features (age, gender, hair colour)	% correct	30	50	NA	100% inpatient	PANSS global = 32.59 (7.14); PANSS positive = 14.32 (3.87); SANS = 23.05 (19.08)	72.73	81.82	37.5 (10.82)	38.05 (9.19)	10.95 (1.57)	10.36 (1.65)	Verbal Intelligence estimated via Multiple-Word-choice Test (Mehrfachwahl-Wortschatz-Test)	101.68 (10.06)	97.23 (10.83)	NA	NA	y	y	Schizophrenia	1	1	y	y	Yes (deliberately matched)	0	3	0
Modinos et al., 2020	14.5	1.4	52	90.63	8.75	14.6	2.1	91.25	13.13	213	NA	NA	NA	Emotion	Happy	Degraded Facial Affect Recognition (DFAR) - happy	# correct	16	25	NA	100% outpatient	CAARMS positive = 0.7 (1.6); CAARMS negative = 0.8 (1.7)	48.1	49.3	23.3 (4)	22.9 (4.7)	16.3 (2.9)	14.6 (3.1)	WAIS short form	>60	>60	Mixed	Mixed	y	y	Ultra/clinical high risk of psychosis	2	2	n	y	No	0	0	0
Modinos et al., 2020	13	2.4	52	81.25	15	12.9	2.4	80.63	15	213	NA	NA	NA	Emotion	Neutral	Degraded Facial Affect Recognition (DFAR) - neutral	# correct	16	25	NA	100% outpatient	CAARMS positive = 0.7 (1.6); CAARMS negative = 0.8 (1.7)	48.1	49.3	23.3 (4)	22.9 (4.7)	16.3 (2.9)	14.6 (3.1)	WAIS short form	>60	>60	Mixed	Mixed	y	y	Ultra/clinical high risk of psychosis	2	2	n	y	No	0	0	0
Modinos et al., 2020	11.2	3.2	52	70	20	11.6	3.5	72.5	21.88	213	NA	NA	NA	Emotion	Anger	Degraded Facial Affect Recognition (DFAR) - anger	# correct	16	25	NA	100% outpatient	CAARMS positive = 0.7 (1.6); CAARMS negative = 0.8 (1.7)	48.1	49.3	23.3 (4)	22.9 (4.7)	16.3 (2.9)	14.6 (3.1)	WAIS short form	>60	>60	Mixed	Mixed	y	y	Ultra/clinical high risk of psychosis	2	2	n	y	No	0	0	0
Modinos et al., 2020	9.9	3	52	61.88	18.75	9.6	3	60	18.75	213	NA	NA	NA	Emotion	Fear	Degraded Facial Affect Recognition (DFAR) - fear	# correct	16	25	NA	100% outpatient	CAARMS positive = 0.7 (1.6); CAARMS negative = 0.8 (1.7)	48.1	49.3	23.3 (4)	22.9 (4.7)	16.3 (2.9)	14.6 (3.1)	WAIS short form	>60	>60	Mixed	Mixed	y	y	Ultra/clinical high risk of psychosis	2	2	n	y	No	0	0	0
Modinos et al., 2020	22.3	2.3	52	82.59	8.52	22.3	2.2	82.59	8.15	213	NA	NA	NA	Identity	NA	Benton Test of Facial Recognition (short form)	# correct	27	46.3	Caucasian	100% outpatient	CAARMS positive = 0.7 (1.6); CAARMS negative = 0.8 (1.7)	48.1	49.3	23.3 (4)	22.9 (4.7)	16.3 (2.9)	14.6 (3.1)	WAIS short form	>60	>60	Mixed	Mixed	y	y	Ultra/clinical high risk of psychosis	2	2	y	y	No	0	0	0
Modinos et al., 2020	NA	NA	52	75.94	19.28	NA	NA	70.1	20.61	213	NA	NA	NA	Emotion	Total	Degraded Facial Affect Recognition (DFAR) - total	# correct	64	25	NA	100% outpatient	CAARMS positive = 0.7 (1.6); CAARMS negative = 0.8 (1.7)	48.1	49.3	23.3 (4)	22.9 (4.7)	16.3 (2.9)	14.6 (3.1)	WAIS short form	>60	>60	Mixed	Mixed	y	y	Ultra/clinical high risk of psychosis	2	2	y	n	No	0	0	0
Mueser et al., 1996	24.53	2.92	15	81.77	9.73	20.84	4.6	69.47	15.33	26	NA	NA	NA	Emotion	Total	Emotion Discrimination Test	# correct	30	50	NA	100% inpatient (long term; stabilised on antipsychotic medication)	NA	66.67	53.57	44.2 (7.81)	44.79 (9.62)	12.13 (1.73)	11.02 (1.9)	NA	NA	NA	Mixed	Mixed	y	y	Schizophrenia,Schizoaffective Disorder	1	1	y	y	No	0	0	0
Mueser et al., 1996	14.13	2.34	15	74.37	12.32	10.93	4.04	57.53	21.26	28	NA	NA	NA	Emotion	Total	Emotion labelling	# correct	19	16.67	NA	100% inpatient (long term; stabilised on antipsychotic medication)	NA	66.67	53.57	44.2 (7.81)	44.79 (9.62)	12.13 (1.73)	11.02 (1.9)	NA	NA	NA	Mixed	Mixed	y	y	Schizophrenia,Schizoaffective Disorder	1	1	y	y	No	0	0	0
Mueser et al., 1996	21.27	3.1	15	78.78	11.48	17.32	3.65	64.15	13.52	25	NA	NA	NA	Identity	NA	Benton Test of Facial Recognition (short form)	# correct	27	42.59	NA	100% inpatient (long term; stabilised on antipsychotic medication)	NA	66.67	53.57	44.2 (7.81)	44.79 (9.62)	12.13 (1.73)	11.02 (1.9)	NA	NA	NA	Mixed	Mixed	y	y	Schizophrenia,Schizoaffective Disorder	1	1	y	y	No	0	0	0
Novic et al., 1984	4.8	1.5	17	80	25	4.1	1.1	68.33	18.33	17	NA	NA	NA	Emotion	Total	Refined version of the Benton Test of Facial Recognition (short form)	# correct	6	50	NA	100% inpatient	Described as 'chronic'	58.82	23.53	33.9 (10.8)	31.4 (9.6)	12.3 (1.3)	11.2 (2.4)	NA	NA	NA	Mixed	Mixed	y	y	Schizophrenia	1	1	y	y	Incidentally	0	0	0
Novic et al., 1984	4.7	1.6	17	78.33	26.67	4.3	1.5	71.67	25	17	NA	NA	NA	Identity	NA	Refined Benton SF (for matching DP)	# correct	6	50	Caucasian	100% inpatient	Described as 'chronic'	58.82	23.53	33.9 (10.8)	31.4 (9.6)	12.3 (1.3)	11.2 (2.4)	NA	NA	NA	Mixed	Mixed	y	y	Schizophrenia	1	1	y	y	Incidentally	0	0	0
Okada et al., 2015	100	0	12	100	0	89.43	11.3	89.43	11.3	14	NA	NA	NA	Emotion	Surprise	Emotion labelling - Surprise - French sample	% correct	8	16.67	Mixed	NA	Described as remitted and stable	50	50	34.7 (9)	30.7 (8.1)	NA	NA	NA	NA	NA	Caucasian	Caucasian	y	y	Schizophrenia	1	1	n	y	No	0	0	0
Okada et al., 2015	99.09	3.14	12	99.09	3.14	98.49	4.52	98.49	4.52	14	NA	NA	NA	Emotion	Happy	Emotion labelling - Happy - French sample	% correct	8	16.67	Mixed	NA	Described as remitted and stable	50	50	34.7 (9)	30.7 (8.1)	NA	NA	NA	NA	NA	Caucasian	Caucasian	y	y	Schizophrenia	1	1	n	y	No	0	0	0
Okada et al., 2015	98.19	5.23	12	98.19	5.23	99.09	4.19	99.09	4.19	12	NA	NA	NA	Emotion	Happy	Emotion labelling - Happy - Japanese sample	% correct	8	16.67	Mixed	NA	Described as remitted and stable	50	50	34.7 (9)	30.7 (8.1)	NA	NA	NA	NA	NA	Asian	Asian	y	y	Schizophrenia	1	1	n	y	No	0	0	0
Okada et al., 2015	95.17	10.47	12	95.17	10.47	90.63	16.74	90.63	16.74	12	NA	NA	NA	Emotion	Surprise	Emotion labelling - Surprise - Japanese sample	% correct	8	16.67	Mixed	NA	Described as remitted and stable	50	50	34.7 (9)	30.7 (8.1)	NA	NA	NA	NA	NA	Asian	Asian	y	y	Schizophrenia	1	1	n	y	No	0	0	0
Okada et al., 2015	93.05	10.47	12	93.05	10.47	68.88	27.13	68.88	27.13	14	NA	NA	NA	Emotion	Disgust	Emotion labelling - Disgust - French sample	% correct	8	16.67	Mixed	NA	Described as remitted and stable	50	50	34.7 (9)	30.7 (8.1)	NA	NA	NA	NA	NA	Caucasian	Caucasian	y	y	Schizophrenia	1	1	n	y	No	0	0	0
Okada et al., 2015	88.82	14.65	12	88.82	14.65	83.99	20.35	83.99	20.35	14	NA	NA	NA	Emotion	Sad	Emotion labelling - Sad - French sample	% correct	8	16.67	Mixed	NA	Described as remitted and stable	50	50	34.7 (9)	30.7 (8.1)	NA	NA	NA	NA	NA	Caucasian	Caucasian	y	y	Schizophrenia	1	1	n	y	No	0	0	0
Okada et al., 2015	85.8	16.74	12	85.8	16.74	80.36	14.65	80.36	14.65	12	NA	NA	NA	Emotion	Sad	Emotion labelling - Sad - Japanese sample	% correct	8	16.67	Mixed	NA	Described as remitted and stable	50	50	34.7 (9)	30.7 (8.1)	NA	NA	NA	NA	NA	Asian	Asian	y	y	Schizophrenia	1	1	n	y	No	0	0	0
Okada et al., 2015	79.46	14.65	12	79.46	14.65	71.6	30.52	71.6	30.52	14	NA	NA	NA	Emotion	Angry	Emotion labelling - angry - French sample	% correct	8	16.67	Mixed	NA	Described as remitted and stable	50	50	34.7 (9)	30.7 (8.1)	NA	NA	NA	NA	NA	Caucasian	Caucasian	y	y	Schizophrenia	1	1	n	y	No	0	0	0
Okada et al., 2015	67.98	26.15	12	67.98	26.15	42.9	24.87	42.9	24.87	14	NA	NA	NA	Emotion	Fear	Emotion labelling - Fear - French sample	% correct	8	16.67	Mixed	NA	Described as remitted and stable	50	50	34.7 (9)	30.7 (8.1)	NA	NA	NA	NA	NA	Caucasian	Caucasian	y	y	Schizophrenia	1	1	n	y	No	0	0	0
Okada et al., 2015	67.07	17.79	12	67.07	17.79	61.63	28.26	61.63	28.26	12	NA	NA	NA	Emotion	Angry	Emotion labelling - angry - Japanese sample	% correct	8	16.67	Mixed	NA	Described as remitted and stable	50	50	34.7 (9)	30.7 (8.1)	NA	NA	NA	NA	NA	Asian	Asian	y	y	Schizophrenia	1	1	n	y	No	0	0	0
Okada et al., 2015	64.95	35.58	12	64.95	35.58	60.73	31.4	60.73	31.4	12	NA	NA	NA	Emotion	Disgust	Emotion labelling - Disgust - Japanese sample	% correct	8	16.67	Mixed	NA	Described as remitted and stable	50	50	34.7 (9)	30.7 (8.1)	NA	NA	NA	NA	NA	Asian	Asian	y	y	Schizophrenia	1	1	n	y	No	0	0	0
Okada et al., 2015	56.5	25.12	12	56.5	25.12	21.75	17.79	21.75	17.79	12	NA	NA	NA	Emotion	Fear	Emotion labelling - Fear - Japanese sample	% correct	8	16.67	Mixed	NA	Described as remitted and stable	50	50	34.7 (9)	30.7 (8.1)	NA	NA	NA	NA	NA	Asian	Asian	y	y	Schizophrenia	1	1	n	y	No	0	0	0
Okada et al., 2015	23.97	2.52	12	88.78	9.33	19.83	4.08	73.44	15.11	14	NA	NA	NA	Identity	NA	Benton Test of Facial Recognition (short form) - French sample	# correct	27	42.59	Caucasian	NA	Described as remitted and stable	50	50	34.7 (9)	30.7 (8.1)	NA	NA	NA	NA	NA	Caucasian	Caucasian	y	y	Schizophrenia	1	1	y	y	No	0	0	0
Okada et al., 2015	23.97	1.26	12	88.78	4.67	21.79	2.77	80.7	10.26	12	NA	NA	NA	Identity	NA	Benton Test of Facial Recognition (short form) - Japanese sample	# correct	27	42.59	Caucasian	NA	Described as remitted and stable	50	50	34.7 (9)	30.7 (8.1)	NA	NA	NA	NA	NA	Asian	Asian	y	y	Schizophrenia	1	1	y	y	No	0	0	0
Okada et al., 2015			12	88.07	17.72			75.88	27.39	14	NA	NA	NA	Emotion	Total	Emotion labelling - Total - French sample	% correct	48	16.67	Mixed	NA	Described as remitted and stable	50	50	34.7 (9)	30.7 (8.1)	NA	NA	NA	NA	NA	Asian	Asian	y	y	Schizophrenia	1	1	y	n	No	0	0	0
Okada et al., 2015			12	77.95	25.49			69.03	32.34	12	NA	NA	NA	Emotion	Total	Emotion labelling - Total - Japanese sample	% correct	48	16.67	Mixed	NA	Described as remitted and stable	50	50	34.7 (9)	30.7 (8.1)	NA	NA	NA	NA	NA	Asian	Asian	y	y	Schizophrenia	1	1	y	n	No	0	0	0
Penn et al., 2000	27.75	2.86	40	92.5	9.53	23.44	3.54	78.13	11.8	39	NA	NA	NA	Emotion	Total	FEDT - Face Emotion Discrimination Task - extended care sample	# correct	30	50	Caucasian	100% inpatient in extended care unit	NA	52.5	43.59	32.33 (10.79)	40.15 (8.09)	13.18 (0.87)	11.49 (2.04)	NA	NA	NA	Mixed	Mixed	y	y	Schizophrenia,Schizoaffective Disorder	1	1	y	y	No	0	0	0
Penn et al., 2000	25.75	2.86	40	85.83	9.53	21.29	4.07	70.97	13.57	35	NA	NA	NA	Emotion	Total	FEDT - Face Emotion Discrimination Task - acute sample	# correct	30	50	Caucasian	100% inpatient in acute care unit	NA	52.5	14.29	32.33 (10.79)	36.4 (10.02)	13.18 (0.87)	11.42 (1.8)	NA	NA	NA	Mixed	Mixed	y	y	Schizophrenia,Schizoaffective Disorder	1	1	y	y	No	0	0	0
Penn et al., 2000	14.18	2.15	40	74.63	11.32	8.77	2.82	46.16	14.84	35	NA	NA	NA	Emotion	Total	FEIT - Face Emotion Denfitication Task - acute sample	# correct	19	16.67	Caucasian	100% inpatient in acute care unit	NA	52.5	14.29	32.33 (10.79)	36.4 (10.02)	13.18 (0.87)	11.42 (1.8)	NA	NA	NA	Mixed	Mixed	y	y	Schizophrenia,Schizoaffective Disorder	1	1	y	y	No	0	0	0
Penn et al., 2000	14.18	2.15	40	74.63	11.32	10.74	2.58	56.53	13.58	39	NA	NA	NA	Emotion	Total	FEIT - Face Emotion Denfitication Task - extended care sample	# correct	19	16.67	Caucasian	100% inpatient in extended care unit	NA	52.5	43.59	32.33 (10.79)	40.15 (8.09)	13.18 (0.87)	11.49 (2.04)	NA	NA	NA	Mixed	Mixed	y	y	Schizophrenia,Schizoaffective Disorder	1	1	y	y	No	0	0	0
Penn et al., 2000	46.73	2.78	40	86.54	5.15	38.69	5.97	71.65	11.06	35	NA	NA	NA	Identity	NA	Benton Test of Facial Recognition - acute sample	# correct	54	46.3	Caucasian	100% inpatient in acute care unit	NA	52.5	14.29	32.33 (10.79)	36.4 (10.02)	13.18 (0.87)	11.42 (1.8)	NA	NA	NA	Mixed	Mixed	y	y	Schizophrenia,Schizoaffective Disorder	1	1	y	y	No	0	0	0
Penn et al., 2000	46.73	2.78	40	86.54	5.15	41.72	5.24	77.26	9.7	39	NA	NA	NA	Identity	NA	Benton Test of Facial Recognition - extended care sample	# correct	54	46.3	Caucasian	100% inpatient in extended care unit	NA	52.5	43.59	32.33 (10.79)	40.15 (8.09)	13.18 (0.87)	11.49 (2.04)	NA	NA	NA	Mixed	Mixed	y	y	Schizophrenia,Schizoaffective Disorder	1	1	y	y	No	0	0	0
Pinkham et al., 2008	5.78	0.52	270	72.25	6.5	5.58	0.87	69.75	10.88	270	NA	NA	NA	Emotion	Happy	Penn Emotion Recognition Task - happy	# correct	8	20	Mixed	NA	NA	61	38.42	43.34 (16.06)	12.65 (11.5)	13.66 (2.14)	13.48 (2.13)	NA	NA	NA	Mixed	Mixed	n	y	Schizophrenia	1	1	n	y	Yes (deliberately matched)	0	1	1
Pinkham et al., 2008	5.14	0.97	270	64.25	12.13	4.43	1.39	55.38	17.38	270	NA	NA	NA	Emotion	Sadness	Penn Emotion Recognition Task - sad	# correct	8	20	Mixed	NA	NA	61	38.42	43.34 (16.06)	12.65 (11.5)	13.66 (2.14)	13.48 (2.13)	NA	NA	NA	Mixed	Mixed	n	y	Schizophrenia	1	1	n	y	Yes (deliberately matched)	0	1	1
Pinkham et al., 2008	5.11	1.34	270	63.88	16.75	4.75	1.51	59.38	18.88	270	NA	NA	NA	Emotion	Angry	Penn Emotion Recognition Task - angry	# correct	8	20	Mixed	NA	NA	61	38.42	43.34 (16.06)	12.65 (11.5)	13.66 (2.14)	13.48 (2.13)	NA	NA	NA	Mixed	Mixed	n	y	Schizophrenia	1	1	n	y	Yes (deliberately matched)	0	1	1
Pinkham et al., 2008	5.08	1.26	270	63.5	15.75	4.69	1.63	58.63	20.38	270	NA	NA	NA	Emotion	Neutral	Penn Emotion Recognition Task - neutral	# correct	8	20	Mixed	NA	NA	61	38.42	43.34 (16.06)	12.65 (11.5)	13.66 (2.14)	13.48 (2.13)	NA	NA	NA	Mixed	Mixed	n	y	Schizophrenia	1	1	n	y	Yes (deliberately matched)	0	1	1
Pinkham et al., 2008	4.87	1.24	270	60.88	15.5	4.37	1.52	54.63	19	270	NA	NA	NA	Emotion	Fear	Penn Emotion Recognition Task - fear	# correct	8	20	Mixed	NA	NA	61	38.42	43.34 (16.06)	12.65 (11.5)	13.66 (2.14)	13.48 (2.13)	NA	NA	NA	Mixed	Mixed	n	y	Schizophrenia	1	1	n	y	Yes (deliberately matched)	0	1	1
Pinkham et al., 2008	84.6	10.18	270	84.6	10.18	77.6	12.86	77.6	12.86	270	NA	44.94	NA	Identity	NA	Penn Face Memory Task - Delayed 20 mins	% correct	40	50	Mixed	NA	NA	61	38.42	43.34 (16.06)	12.65 (11.5)	13.66 (2.14)	13.48 (2.13)	NA	NA	NA	Mixed	Mixed	n	y	Schizophrenia	1	1	y	y	Yes (deliberately matched)	1	1	1
Pinkham et al., 2008	82.7	10.23	270	82.7	10.23	74.5	12	74.5	12	270	NA	69.16	NA	Identity	NA	Penn Face Memory Task - immediate	% correct	40	50	Mixed	NA	NA	61	38.42	43.34 (16.06)	12.65 (11.5)	13.66 (2.14)	13.48 (2.13)	NA	NA	NA	Mixed	Mixed	n	y	Schizophrenia	1	1	y	y	Yes (deliberately matched)	1	1	1
Pinkham et al., 2008	82.8	9.24	270	82.8	9.24	75.6	13.56	75.6	13.56	270	NA	48.11	NA	Emotion	Total	Penn Emotion Recognition Task - Total	% correct	40	20	Mixed	NA	NA	61	38.42	43.34 (16.06)	12.65 (11.5)	13.66 (2.14)	13.48 (2.13)	NA	NA	NA	Mixed	Mixed	n	y	Schizophrenia	1	1	y	n	Yes (deliberately matched)	0	1	1
Pinkham et al., 2019	7.83	1.02	101	97.875	12.75	7.68	0.94	96	11.75	92	NA	NA	NA	Emotion	Happy	ER-40 - Emotion Labelling (multiple choice) - Happy	# correct	8	20	TBA	100% outpatient	PANSS total = 32.89 (7.49); PANSS positive = 17.07 (6.08); PANSS negative = 14.05 (4.99)	15.8	29.3	24.62 (5.82)	27.77 (7.28)	14.55 (1.74)	13.57 (1.76)	Premorbid IQ via WRAT-6	106.62 (10.67)	104.23 (10.69)	Mixed	Mixed	y	y	Schizophrenia,Schizoaffective Disorder	1	1	n	y	No	0	0	0
Pinkham et al., 2019	7.03	1.77	101	87.875	22.125	6.87	1.64	85.875	20.5	92	NA	NA	NA	Emotion	Sad	ER-40 - Emotion Labelling (multiple choice) - Sad	# correct	8	20	TBA	100% outpatient	PANSS total = 32.89 (7.49); PANSS positive = 17.07 (6.08); PANSS negative = 14.05 (4.99)	15.8	29.3	24.62 (5.82)	27.77 (7.28)	14.55 (1.74)	13.57 (1.76)	Premorbid IQ via WRAT-8	106.62 (10.67)	104.23 (10.69)	Mixed	Mixed	y	y	Schizophrenia,Schizoaffective Disorder	1	1	n	y	No	0	0	0
Pinkham et al., 2019	6.57	2.19	101	82.125	27.375	5.68	2.02	71	25.25	92	NA	NA	NA	Emotion	Fear	ER-40 - Emotion Labelling (multiple choice) - Fear	# correct	8	20	TBA	100% outpatient	PANSS total = 32.89 (7.49); PANSS positive = 17.07 (6.08); PANSS negative = 14.05 (4.99)	15.8	29.3	24.62 (5.82)	27.77 (7.28)	14.55 (1.74)	13.57 (1.76)	Premorbid IQ via WRAT-5	106.62 (10.67)	104.23 (10.69)	Mixed	Mixed	y	y	Schizophrenia,Schizoaffective Disorder	1	1	n	y	No	0	0	0
Pinkham et al., 2019	6.41	2.58	101	80.125	32.25	5.58	2.38	69.75	29.75	92	NA	NA	NA	Emotion	Neutral	ER-40 - Emotion Labelling (multiple choice) - Neutral	# correct	8	20	TBA	100% outpatient	PANSS total = 32.89 (7.49); PANSS positive = 17.07 (6.08); PANSS negative = 14.05 (4.99)	15.8	29.3	24.62 (5.82)	27.77 (7.28)	14.55 (1.74)	13.57 (1.76)	Premorbid IQ via WRAT-7	106.62 (10.67)	104.23 (10.69)	Mixed	Mixed	y	y	Schizophrenia,Schizoaffective Disorder	1	1	n	y	No	0	0	0
Pinkham et al., 2019	5.32	2.11	101	66.5	26.375	5.11	1.95	63.875	24.375	92	NA	NA	NA	Emotion	Angry	ER-40 - Emotion Labelling (multiple choice) - Anger	# correct	8	20	TBA	100% outpatient	PANSS total = 32.89 (7.49); PANSS positive = 17.07 (6.08); PANSS negative = 14.05 (4.99)	15.8	29.3	24.62 (5.82)	27.77 (7.28)	14.55 (1.74)	13.57 (1.76)	Premorbid IQ via WRAT-4	106.62 (10.67)	104.23 (10.69)	Mixed	Mixed	y	y	Schizophrenia,Schizoaffective Disorder	1	1	n	y	No	0	0	0
Pinkham et al., 2019	46.33	6.1	101	85.7963	11.2963	44.89	5.46	83.1296	10.1111	79	NA	NA	NA	Identity	NA	Benton Facial Recognition Test	# correct	54	46.3	TBA	100% outpatient	PANSS total = 32.89 (7.49); PANSS positive = 17.07 (6.08); PANSS negative = 14.05 (4.99)	15.8	29.3	24.62 (5.82)	27.77 (7.28)	14.55 (1.74)	13.57 (1.76)	Premorbid IQ via WRAT-9	106.62 (10.67)	104.23 (10.69)	Mixed	Mixed	y	y	Schizophrenia,Schizoaffective Disorder	1	1	y	y	No	0	0	0
Pinkham et al., 2019	33.15	5.73	101	82.875	14.325	30.93	5.28	77.325	13.2	92	NA	NA	NA	Emotion	Total	ER-40 - Emotion Labelling (multiple choice) - Total	# correct	40	20	TBA	100% outpatient	PANSS total = 32.89 (7.49); PANSS positive = 17.07 (6.08); PANSS negative = 14.05 (4.99)	15.8	29.3	24.62 (5.82)	27.77 (7.28)	14.55 (1.74)	13.57 (1.76)	Premorbid IQ via WRAT-3	106.62 (10.67)	104.23 (10.69)	Mixed	Mixed	y	y	Schizophrenia,Schizoaffective Disorder	1	1	y	n	No	0	0	0
Pomarol-Clotet et al., 2010	93	8.43	20	93	8.43	91.82	8.33	91.82	8.33	22	NA	NA	NA	Emotion	Happy	Emotion labelling - Happiness	% correct	10	14.29	Caucasian	16% inpatient and 84% outpatient	Described as stable with chronic illness duration (mean = 15.65 years)	30	27.27	36.1 (10.12)	39.4 (13.7)	NA	NA	Premorbid IQ via NART; WAIS-R	110.9 (7.53)	105.5 (11.26); 96.05 (10.08)	Caucasian	Caucasian	y	y	Schizophrenia	1	1	n	y	Yes (deliberately matched)	0	1	1
Pomarol-Clotet et al., 2010	75	21.79	20	75	21.79	61.36	22.22	61.36	22.22	22	NA	NA	NA	Emotion	Surprise	Emotion labelling - Surprise	% correct	10	14.29	Caucasian	16% inpatient and 84% outpatient	Described as stable with chronic illness duration (mean = 15.65 years)	30	27.27	36.1 (10.12)	39.4 (13.7)	NA	NA	Premorbid IQ via NART; WAIS-R	110.9 (7.53)	105.5 (11.26); 96.05 (10.08)	Caucasian	Caucasian	y	y	Schizophrenia	1	1	n	y	Yes (deliberately matched)	0	1	1
Pomarol-Clotet et al., 2010	60.5	16.27	20	60.5	16.27	63.64	20.57	63.64	20.57	22	NA	NA	NA	Emotion	Anger	Emotion labelling - Anger	% correct	10	14.29	Caucasian	16% inpatient and 84% outpatient	Described as stable with chronic illness duration (mean = 15.65 years)	30	27.27	36.1 (10.12)	39.4 (13.7)	NA	NA	Premorbid IQ via NART; WAIS-R	110.9 (7.53)	105.5 (11.26); 96.05 (10.08)	Caucasian	Caucasian	y	y	Schizophrenia	1	1	n	y	Yes (deliberately matched)	0	1	1
Pomarol-Clotet et al., 2010	60.5	21.32	20	60.5	21.32	52.27	24.48	52.27	24.48	22	NA	NA	NA	Emotion	Fear	Emotion labelling - Fear	% correct	10	14.29	Caucasian	16% inpatient and 84% outpatient	Described as stable with chronic illness duration (mean = 15.65 years)	30	27.27	36.1 (10.12)	39.4 (13.7)	NA	NA	Premorbid IQ via NART; WAIS-R	110.9 (7.53)	105.5 (11.26); 96.05 (10.08)	Caucasian	Caucasian	y	y	Schizophrenia	1	1	n	y	Yes (deliberately matched)	0	1	1
Pomarol-Clotet et al., 2010	52.5	17.85	20	52.5	17.85	46.82	22.84	46.82	22.84	22	NA	NA	NA	Emotion	Disgust	Emotion labelling - Disgust	% correct	10	14.29	Caucasian	16% inpatient and 84% outpatient	Described as stable with chronic illness duration (mean = 15.65 years)	30	27.27	36.1 (10.12)	39.4 (13.7)	NA	NA	Premorbid IQ via NART; WAIS-R	110.9 (7.53)	105.5 (11.26); 96.05 (10.08)	Caucasian	Caucasian	y	y	Schizophrenia	1	1	n	y	Yes (deliberately matched)	0	1	1
Pomarol-Clotet et al., 2010	51.5	20.56	20	51.5	20.56	49.55	20.78	49.55	20.78	22	NA	NA	NA	Emotion	Sad	Emotion labelling - Sadness	% correct	10	14.29	Caucasian	16% inpatient and 84% outpatient	Described as stable with chronic illness duration (mean = 15.65 years)	30	27.27	36.1 (10.12)	39.4 (13.7)	NA	NA	Premorbid IQ via NART; WAIS-R	110.9 (7.53)	105.5 (11.26); 96.05 (10.08)	Caucasian	Caucasian	y	y	Schizophrenia	1	1	n	y	Yes (deliberately matched)	0	1	1
Pomarol-Clotet et al., 2010	34.9	4.71	20	87.25	11.78	29.68	8.23	74.2	20.58	22	NA	NA	NA	Identity	NA	Famous people test - job labelling	# correct	40	0	NA	16% inpatient and 84% outpatient	Described as stable with chronic illness duration (mean = 15.65 years)	30	27.27	36.1 (10.12)	39.4 (13.7)	NA	NA	Premorbid IQ via NART; WAIS-R	110.9 (7.53)	105.5 (11.26); 96.05 (10.08)	Caucasian	Caucasian	y	y	Schizophrenia	1	1	y	y	Yes (deliberately matched)	1	1	1
Pomarol-Clotet et al., 2010	29.45	7.39	20	73.63	18.48	22.64	8.18	56.6	20.45	22	NA	NA	NA	Identity	NA	Famous people test - naming	# correct	40	0	NA	16% inpatient and 84% outpatient	Described as stable with chronic illness duration (mean = 15.65 years)	30	27.27	36.1 (10.12)	39.4 (13.7)	NA	NA	Premorbid IQ via NART; WAIS-R	110.9 (7.53)	105.5 (11.26); 96.05 (10.08)	Caucasian	Caucasian	y	y	Schizophrenia	1	1	y	y	Yes (deliberately matched)	1	1	1
Pomarol-Clotet et al., 2010	37.24	6.28	17	68.96	11.63	31.85	7.84	58.98	14.52	20	NA	NA	NA	Identity	NA	Benton Test of Facial Recognition	# correct	54	NA	Caucasian	16% inpatient and 84% outpatient	Described as stable with chronic illness duration (mean = 15.65 years)	30	27.27	36.1 (10.12)	39.4 (13.7)	NA	NA	Premorbid IQ via NART; WAIS-R	110.9 (7.53)	105.5 (11.26); 96.05 (10.08)	Caucasian	Caucasian	y	y	Schizophrenia	1	1	y	y	Yes (deliberately matched)	0	3	3
Pomarol-Clotet et al., 2010	65.5	22.8	20	65.5	22.8	60.91	24.87	60.91	24.87	22	NA	NA	NA	Emotion	Total	Emotion labelling - Total	% correct	60	14.29	Caucasian	16% inpatient and 84% outpatient	Described as stable with chronic illness duration (mean = 15.65 years)	30	27.27	36.1 (10.12)	39.4 (13.7)	NA	NA	Premorbid IQ via NART; WAIS-R	110.9 (7.53)	105.5 (11.26); 96.05 (10.08)	Caucasian	Caucasian	y	y	Schizophrenia	1	1	y	n	Yes (deliberately matched)	0	1	1
Poreh et al., 1994			20	98.48	1.39			97.18	2.57	20	NA	NA	NA	Emotion	Happy	Emotion matching - happy	% error	24	33.33	Caucasian	100% outpatient (college sample)	≥1.5SD above the mean male composite score of Perceptual Abberation Scale, Magical Ideation Scale, and Schizotypal Personality Score	0	0	22.7 (1.1)	22 (0.9)	NA	NA	WAIS-R Block Design and Vocabulary subtests	12.8 (2.5); 10.4 (1.7)	12.1 (2.6); 9.2 (2.3)	NA	NA	y	y	High Schizotypy	2	2	n	y	Incidentally	0	1	1
Poreh et al., 1994			20	97.91	1.34			97.29	2.05	20	NA	NA	NA	Emotion	Angry	Emotion matching - Angry	% error	24	33.33	Caucasian	100% outpatient (college sample)	≥1.5SD above the mean male composite score of Perceptual Abberation Scale, Magical Ideation Scale, and Schizotypal Personality Score	0	0	22.7 (1.1)	22 (0.9)	NA	NA	WAIS-R Block Design and Vocabulary subtests	12.8 (2.5); 10.4 (1.7)	12.1 (2.6); 9.2 (2.3)	NA	NA	y	y	High Schizotypy	2	2	n	y	Incidentally	0	1	1
Poreh et al., 1994			20	97.56	1.93			96.68	2.9	20	NA	NA	NA	Emotion	Surprised	Emotion matching - surprised - Emotion matching	% error	24	33.33	Caucasian	100% outpatient (college sample)	≥1.5SD above the mean male composite score of Perceptual Abberation Scale, Magical Ideation Scale, and Schizotypal Personality Score	0	0	22.7 (1.1)	22 (0.9)	NA	NA	WAIS-R Block Design and Vocabulary subtests	12.8 (2.5); 10.4 (1.7)	12.1 (2.6); 9.2 (2.3)	NA	NA	y	y	High Schizotypy	2	2	n	y	Incidentally	0	1	1
Poreh et al., 1994			20	94.1	3.18			92.52	4.31	20	NA	NA	NA	Identity	NA	Identity recognition	% error	24	25	Caucasian	100% outpatient (college sample)	≥1.5SD above the mean male composite score of Perceptual Abberation Scale, Magical Ideation Scale, and Schizotypal Personality Score	0	0	22.7 (1.1)	22 (0.9)	NA	NA	WAIS-R Block Design and Vocabulary subtests	12.8 (2.5); 10.4 (1.7)	12.1 (2.6); 9.2 (2.3)	NA	NA	y	y	High Schizotypy	2	2	y	y	Incidentally	1	1	1
Poreh et al., 1994	2.81	1.2	20	97.19	1.2	2.81	2.2	97.19	2.2	20	NA	NA	NA	Emotion	Angry	Emotion matching - left visual field - angry	% error	12	33.33	Caucasian	100% outpatient (college sample)	≥1.5SD above the mean male composite score of Perceptual Abberation Scale, Magical Ideation Scale, and Schizotypal Personality Score	0	0	22.7 (1.1)	22 (0.9)	NA	NA	WAIS-R Block Design and Vocabulary subtests	12.8 (2.5); 10.4 (1.7)	12.1 (2.6); 9.2 (2.3)	NA	NA	n	n	High Schizotypy	2	2	n	n	Incidentally	0	1	1
Poreh et al., 1994	1.26	1.21	20	98.74	1.21	3.13	2.76	96.87	2.76	20	NA	NA	NA	Emotion	Happy	Emotion matching - left visual field - happy	% error	12	33.33	Caucasian	100% outpatient (college sample)	≥1.5SD above the mean male composite score of Perceptual Abberation Scale, Magical Ideation Scale, and Schizotypal Personality Score	0	0	22.7 (1.1)	22 (0.9)	NA	NA	WAIS-R Block Design and Vocabulary subtests	12.8 (2.5); 10.4 (1.7)	12.1 (2.6); 9.2 (2.3)	NA	NA	n	n	High Schizotypy	2	2	n	n	Incidentally	0	1	1
Poreh et al., 1994	2.42	1.48	20	97.58	1.48	3.14	2.76	96.86	2.76	20	NA	NA	NA	Emotion	Surprised	Emotion matching - left visual field - surprised	% error	12	33.33	Caucasian	100% outpatient (college sample)	≥1.5SD above the mean male composite score of Perceptual Abberation Scale, Magical Ideation Scale, and Schizotypal Personality Score	0	0	22.7 (1.1)	22 (0.9)	NA	NA	WAIS-R Block Design and Vocabulary subtests	12.8 (2.5); 10.4 (1.7)	12.1 (2.6); 9.2 (2.3)	NA	NA	n	n	High Schizotypy	2	2	n	n	Incidentally	0	1	1
Poreh et al., 1994	1.37	1.1	20	98.63	1.1	2.61	1.98	97.39	1.98	20	NA	NA	NA	Emotion	Angry	Emotion matching - right visual field - angry	% error	12	33.33	Caucasian	100% outpatient (college sample)	≥1.5SD above the mean male composite score of Perceptual Abberation Scale, Magical Ideation Scale, and Schizotypal Personality Score	0	0	22.7 (1.1)	22 (0.9)	NA	NA	WAIS-R Block Design and Vocabulary subtests	12.8 (2.5); 10.4 (1.7)	12.1 (2.6); 9.2 (2.3)	NA	NA	n	n	High Schizotypy	2	2	n	n	Incidentally	0	1	1
Poreh et al., 1994	2.47	2.36	20	97.53	2.36	3.5	3.14	96.5	3.14	20	NA	NA	NA	Emotion	Surprised	Emotion matching - right visual field - surprised	% error	12	33.33	Caucasian	100% outpatient (college sample)	≥1.5SD above the mean male composite score of Perceptual Abberation Scale, Magical Ideation Scale, and Schizotypal Personality Score	0	0	22.7 (1.1)	22 (0.9)	NA	NA	WAIS-R Block Design and Vocabulary subtests	12.8 (2.5); 10.4 (1.7)	12.1 (2.6); 9.2 (2.3)	NA	NA	n	n	High Schizotypy	2	2	n	n	Incidentally	0	1	1
Poreh et al., 1994	1.78	1.56	20	98.22	1.56	2.52	2.45	97.48	2.45	20	NA	NA	NA	Emotion	Happy	Emotion matching - right visual field - happy	% error	12	33.33	Caucasian	100% outpatient (college sample)	≥1.5SD above the mean male composite score of Perceptual Abberation Scale, Magical Ideation Scale, and Schizotypal Personality Score	0	0	22.7 (1.1)	22 (0.9)	NA	NA	WAIS-R Block Design and Vocabulary subtests	12.8 (2.5); 10.4 (1.7)	12.1 (2.6); 9.2 (2.3)	NA	NA	n	n	High Schizotypy	2	2	n	n	Incidentally	0	1	1
Poreh et al., 1994	NA	NA	20	97.84	1.43	NA	NA	96.97	2.52	20	NA	NA	NA	Emotion	Total	Emotion matching - left visual field - Total	% error	36	33.33	Caucasian	100% outpatient (college sample)	≥1.5SD above the mean male composite score of Perceptual Abberation Scale, Magical Ideation Scale, and Schizotypal Personality Score	0	0	22.7 (1.1)	22 (0.9)	NA	NA	WAIS-R Block Design and Vocabulary subtests	12.8 (2.5); 10.4 (1.7)	12.1 (2.6); 9.2 (2.3)	NA	NA	n	n	High Schizotypy	2	2	n	n	Incidentally	0	1	1
Poreh et al., 1994	NA	NA	20	98.13	1.76	NA	NA	97.12	2.53	20	NA	NA	NA	Emotion	Total	Emotion matching - right visual field - total	% error	36	33.33	Caucasian	100% outpatient (college sample)	≥1.5SD above the mean male composite score of Perceptual Abberation Scale, Magical Ideation Scale, and Schizotypal Personality Score	0	0	22.7 (1.1)	22 (0.9)	NA	NA	WAIS-R Block Design and Vocabulary subtests	12.8 (2.5); 10.4 (1.7)	12.1 (2.6); 9.2 (2.3)	NA	NA	n	n	High Schizotypy	2	2	n	n	Incidentally	0	1	1
Poreh et al., 1994			20	97.99	1.6			97.05	2.51	20	NA	NA	NA	Emotion	Total	Emotion matching - Total	% error	72	33.33	Caucasian	100% outpatient (college sample)	≥1.5SD above the mean male composite score of Perceptual Abberation Scale, Magical Ideation Scale, and Schizotypal Personality Score	0	0	22.7 (1.1)	22 (0.9)	NA	NA	WAIS-R Block Design and Vocabulary subtests	12.8 (2.5); 10.4 (1.7)	12.1 (2.6); 9.2 (2.3)	NA	NA	y	y	High Schizotypy	2	2	y	n	Incidentally	0	1	1
Poreh et al., 1994	6.1	2.77	20	93.9	2.77	7.16	4	92.84	4	20	NA	NA	NA	Identity	NA	Identity recognition - Left visual field	% error	12	25	Caucasian	100% outpatient (college sample)	≥1.5SD above the mean male composite score of Perceptual Abberation Scale, Magical Ideation Scale, and Schizotypal Personality Score	0	0	22.7 (1.1)	22 (0.9)	NA	NA	WAIS-R Block Design and Vocabulary subtests	12.8 (2.5); 10.4 (1.7)	12.1 (2.6); 9.2 (2.3)	NA	NA	n	n	High Schizotypy	2	2	n	n	Incidentally	1	1	1
Poreh et al., 1994	5.7	3.66	20	94.3	3.66	7.81	4.75	92.19	4.75	20	NA	NA	NA	Identity	NA	Identity recognition - Right visual field	% error	12	25	Caucasian	100% outpatient (college sample)	≥1.5SD above the mean male composite score of Perceptual Abberation Scale, Magical Ideation Scale, and Schizotypal Personality Score	0	0	22.7 (1.1)	22 (0.9)	NA	NA	WAIS-R Block Design and Vocabulary subtests	12.8 (2.5); 10.4 (1.7)	12.1 (2.6); 9.2 (2.3)	NA	NA	n	n	High Schizotypy	2	2	n	n	Incidentally	1	1	1
Priyesh et al., 2021	94.5	6.7	26	94.5	6.7	87.3	16.3	87.3	16.3	24	NA	NA	NA	Emotion	Positive	Emotion Recognition Task (Time-Unrestricted) - Positive	% correct	16	25	NA	~50% inpatient	SAPS = 4.7 (3.1); SANS = 3.1 (3)	50	50	35.7 (10.5)	39.5 (9.4)	NA	NA	NA	NA	NA	NA	NA	y	y	Schizophrenia	1	1	n	y	Yes (deliberately matched)	0	0	0
Priyesh et al., 2021	85.8	8	26	85.8	8	73.3	16.9	73.3	16.9	24	NA	NA	NA	Emotion	Negative	Emotion Recognition Task (Time-Unrestricted) - Negative	% correct	16	25	NA	~50% inpatient	SAPS = 4.7 (3.1); SANS = 3.1 (3)	50	50	35.7 (10.5)	39.5 (9.4)	NA	NA	NA	NA	NA	NA	NA	y	y	Schizophrenia	1	1	n	y	Yes (deliberately matched)	0	0	0
Priyesh et al., 2021	72.2	13.5	26	72.2	13.5	62.5	12.5	62.5	12.5	24	NA	NA	NA	Emotion	Positive	Emotion Discrimination Task (Time-Restricted) - Positive	% correct	NA	50	NA	~50% inpatient	SAPS = 4.7 (3.1); SANS = 3.1 (3)	50	50	35.7 (10.5)	39.5 (9.4)	NA	NA	NA	NA	NA	NA	NA	y	y	Schizophrenia	1	1	n	y	Yes (deliberately matched)	0	0	0
Priyesh et al., 2021	67.6	11.3	26	67.6	11.3	58.8	11.2	58.8	11.2	24	NA	NA	NA	Emotion	Negative	Emotion Discrimination Task (Time-Restricted) - Negative	% correct	NA	50	NA	~50% inpatient	SAPS = 4.7 (3.1); SANS = 3.1 (3)	50	50	35.7 (10.5)	39.5 (9.4)	NA	NA	NA	NA	NA	NA	NA	y	y	Schizophrenia	1	1	n	y	Yes (deliberately matched)	0	0	0
Priyesh et al., 2021	88.46	12.21	26	88.46	12.21	61.06	29.86	61.06	29.86	24	NA	NA	NA	Gender	NA	Gender Labelling Task	% correct	NA	50	NA	~50% inpatient	SAPS = 4.7 (3.1); SANS = 3.1 (3)	50	50	35.7 (10.5)	39.5 (9.4)	NA	NA	NA	NA	NA	NA	NA	y	y	Schizophrenia	1	1	y	y	Yes (deliberately matched)	0	3	0
Priyesh et al., 2021	90.1	11.5	26	90.1	11.5	80.3	22.8	80.3	22.8	24	NA	NA	NA	Emotion	Total	Emotion Recognition Task (Time-Unrestricted) - Total	% correct	32	25	NA	~50% inpatient	SAPS = 4.7 (3.1); SANS = 3.1 (3)	50	50	35.7 (10.5)	39.5 (9.4)	NA	NA	NA	NA	NA	NA	NA	y	y	Schizophrenia	1	1	y	n	Yes (deliberately matched)	0	0	0
Priyesh et al., 2021	69.8	14.7	26	69.8	14.7	60.9	13.2	60.9	13.2	24	NA	NA	NA	Emotion	Total	Emotion Discrimination Task (Time-Restricted) - Total	% correct	192	50	NA	~50% inpatient	SAPS = 4.7 (3.1); SANS = 3.1 (3)	50	50	35.7 (10.5)	39.5 (9.4)	NA	NA	NA	NA	NA	NA	NA	y	y	Schizophrenia	1	1	y	n	Yes (deliberately matched)	0	0	0
Punchaichira et al., 2023	-0.19	1.68	234	NA	NA	-0.64	2.09	NA	NA	334	NA	NA	NA	Emotion	Total	Penn Computerized Neurocognitive Battery - Emotion processing	# correct (transformed for normality)	NA	NA	MA	NA	PANSS total = 60.3 (19.8); SANS = 28.8 (20); SAPS = 13.6 (11.2)	39.32	33.23	38.64 (15.19)	32.67 (9.5)	NA	NA	NA	NA	NA	NA	NA	y	n	Schizophrenia	1	1	y	y	No	0	1	1
Punchaichira et al., 2023	0.05	1.32	234	NA	NA	-0.38	1.12	NA	NA	334	NA	NA	NA	Identity	NA	Penn Computerized Neurocognitive Battery - Face Memory	# correct (transformed for normality)	40	50	NA	NA	PANSS total = 60.3 (19.8); SANS = 28.8 (20); SAPS = 13.6 (11.2)	39.32	33.23	38.64 (15.19)	32.67 (9.5)	NA	NA	NA	NA	NA	NA	NA	y	n	Schizophrenia	1	1	y	y	No	1	1	1
Quintana et al., 2011	0.91	0.07	15	91	7	0.86	0.08	86	8	12	NA	NA	NA	Emotion	Total	Emotion matching	proportion correct	24	50	Caucasian	100% outpatient	Described as stable and chronic presentations; Brief Psychiatric Rating Scale (BPRS) = 40.3 (15.7); SANS = 33.7 (15.9)	20	25	40 (9)	45 (9.9)	13.9 (2.3)	13.3 (2.3)	NA	NA	NA	NA	NA	y	y	Schizophrenia	1	1	y	y	Incidentally	0	0	0
Quintana et al., 2011	0.96	0.12	15	96	12	0.99	0.02	99	2	12	NA	NA	NA	Identity	NA	Identity matching	proportion correct	24	50	Caucasian	100% outpatient	Described as stable and chronic presentations; Brief Psychiatric Rating Scale (BPRS) = 40.3 (15.7); SANS = 33.7 (15.9)	20	25	40 (9)	45 (9.9)	13.9 (2.3)	13.3 (2.3)	NA	NA	NA	NA	NA	y	y	Schizophrenia	1	1	y	y	Incidentally	0	0	0
Ramos-Loyo et al., 2009	54.1	4.67	10	90.17	7.78	54.4	4.6	90.67	7.67	10	NA	NA	NA	Emotion	Happy	Happy face oddball task	# correct	60	50	Caucasian	100% outpatient	In remission. PANSS positive = 9.5 (3.34); PANSS negative = 13.3 (4.64); PANSS general psychopathology = 21.7 (13.4)	0	0	NA	30.2 (7.27)	13.87 (2.68)	11.8 (3.22)	NA	NA	NA	NA	NA	y	y	Schizophrenia	1	1	n	y	No	0	1	1
Ramos-Loyo et al., 2009	40.5	8.56	10	67.5	14.27	45	10.12	75	16.87	10	NA	NA	NA	Emotion	Fear	Fear face oddball task	# correct	60	50	Caucasian	100% outpatient	In remission. PANSS positive = 9.5 (3.34); PANSS negative = 13.3 (4.64); PANSS general psychopathology = 21.7 (13.4)	0	0	NA	30.2 (7.27)	13.87 (2.68)	11.8 (3.22)	NA	NA	NA	NA	NA	y	y	Schizophrenia	1	1	n	y	No	0	1	1
Ramos-Loyo et al., 2009	58.6	1.57	10	94.33	2.62	54.4	4.6	90.67	7.67	10	NA	NA	NA	Identity	NA	Identity recognition oddball task	# correct	60	50	Caucasian	100% outpatient	In remission. PANSS positive = 9.5 (3.34); PANSS negative = 13.3 (4.64); PANSS general psychopathology = 21.7 (13.4)	0	0	NA	30.2 (7.27)	13.87 (2.68)	11.8 (3.22)	NA	NA	NA	NA	NA	y	y	Schizophrenia	1	1	y	y	No	1	1	1
Ramos-Loyo et al., 2009	47.3	9.68	10	78.84	16.14	49.7	9.14	82.84	15.24	10	NA	NA	NA	Emotion	Total	Emotional oddball task - total	# correct	120	50	Caucasian	100% outpatient	In remission. PANSS positive = 9.5 (3.34); PANSS negative = 13.3 (4.64); PANSS general psychopathology = 21.7 (13.4)	0	0	NA	30.2 (7.27)	13.87 (2.68)	11.8 (3.22)	NA	NA	NA	NA	NA	y	y	Schizophrenia	1	1	y	n	No	0	1	1
Ramos-Loyo et al., 2012	93.09	6.94	38	93.09	6.94	92.76	9.91	92.76	9.91	38	NA	NA	NA	Emotion	Happy	Emotion labelling - Happy	% correct	8	14.29	Caucasian	100% inpatient	Recent onset illness (6mo - 4yrs). Remission under neuoleptic treatment. PANSS positive = 8.93 (3.68); PANSS negative = 13.11 (4.80); PANSS general = 21.17 (6.67)	52.63	52.63	30.34 (9.3)	31.84 (8.39)	13.87 (2.68	13.15	NA	NA	NA	NA	NA	y	y	Schizophrenia	1	1	n	y	Yes (deliberately matched)	0	1	1
Ramos-Loyo et al., 2012	92.43	16.32	38	92.43	16.32	80.92	23.92	80.92	23.92	38	NA	NA	NA	Emotion	Neutral	Emotion labelling - neutral	% correct	8	14.29	Caucasian	100% inpatient	Recent onset illness (6mo - 4yrs). Remission under neuoleptic treatment. PANSS positive = 8.93 (3.68); PANSS negative = 13.11 (4.80); PANSS general = 21.17 (6.67)	52.63	52.63	30.34 (9.3)	31.84 (8.39)	13.87 (2.68	13.15	NA	NA	NA	NA	NA	y	y	Schizophrenia	1	1	n	y	Yes (deliberately matched)	0	1	1
Ramos-Loyo et al., 2012	91.77	12.08	38	91.77	12.08	76.64	29.23	76.64	29.23	38	NA	NA	NA	Emotion	Surprise	Emotion labelling - Surprise	% correct	8	14.29	Caucasian	100% inpatient	Recent onset illness (6mo - 4yrs). Remission under neuoleptic treatment. PANSS positive = 8.93 (3.68); PANSS negative = 13.11 (4.80); PANSS general = 21.17 (6.67)	52.63	52.63	30.34 (9.3)	31.84 (8.39)	13.87 (2.68	13.15	NA	NA	NA	NA	NA	y	y	Schizophrenia	1	1	n	y	Yes (deliberately matched)	0	1	1
Ramos-Loyo et al., 2012	83.55	17.94	38	83.55	17.94	77.3	20.93	77.3	20.93	38	NA	NA	NA	Emotion	Anger	Emotion labelling - Anger	% correct	8	14.29	Caucasian	100% inpatient	Recent onset illness (6mo - 4yrs). Remission under neuoleptic treatment. PANSS positive = 8.93 (3.68); PANSS negative = 13.11 (4.80); PANSS general = 21.17 (6.67)	52.63	52.63	30.34 (9.3)	31.84 (8.39)	13.87 (2.68	13.15	NA	NA	NA	NA	NA	y	y	Schizophrenia	1	1	n	y	Yes (deliberately matched)	0	1	1
Ramos-Loyo et al., 2012	75	21.36	38	75	21.36	65.78	21.09	65.78	21.09	38	NA	NA	NA	Emotion	Sadness	Emotion labelling - Sadness	% correct	8	14.29	Caucasian	100% inpatient	Recent onset illness (6mo - 4yrs). Remission under neuoleptic treatment. PANSS positive = 8.93 (3.68); PANSS negative = 13.11 (4.80); PANSS general = 21.17 (6.67)	52.63	52.63	30.34 (9.3)	31.84 (8.39)	13.87 (2.68	13.15	NA	NA	NA	NA	NA	y	y	Schizophrenia	1	1	n	y	Yes (deliberately matched)	0	1	1
Ramos-Loyo et al., 2012	70.39	19.37	38	70.39	19.37	58.55	27.28	58.55	27.28	38	NA	NA	NA	Emotion	Disgust	Emotion labelling - Disgust	% correct	8	14.29	Caucasian	100% inpatient	Recent onset illness (6mo - 4yrs). Remission under neuoleptic treatment. PANSS positive = 8.93 (3.68); PANSS negative = 13.11 (4.80); PANSS general = 21.17 (6.67)	52.63	52.63	30.34 (9.3)	31.84 (8.39)	13.87 (2.68	13.15	NA	NA	NA	NA	NA	y	y	Schizophrenia	1	1	n	y	Yes (deliberately matched)	0	1	1
Ramos-Loyo et al., 2012	58.55	23.27	38	58.55	23.27	51.97	23.88	51.97	23.88	38	NA	NA	NA	Emotion	Fear	Emotion labelling - Fear	% correct	8	14.29	Caucasian	100% inpatient	Recent onset illness (6mo - 4yrs). Remission under neuoleptic treatment. PANSS positive = 8.93 (3.68); PANSS negative = 13.11 (4.80); PANSS general = 21.17 (6.67)	52.63	52.63	30.34 (9.3)	31.84 (8.39)	13.87 (2.68	13.15	NA	NA	NA	NA	NA	y	y	Schizophrenia	1	1	n	y	Yes (deliberately matched)	0	1	1
Ramos-Loyo et al., 2012	92.38	10.25	38	92.38	10.25	86.08	16.11	86.08	16.11	38	NA	NA	NA	Identity	NA	Identity recognition	% correct	56	50	NA	100% inpatient	Recent onset illness (6mo - 4yrs). Remission under neuoleptic treatment. PANSS positive = 8.93 (3.68); PANSS negative = 13.11 (4.80); PANSS general = 21.17 (6.67)	52.63	52.63	30.34 (9.3)	31.84 (8.39)	13.87 (2.68	13.15	NA	NA	NA	NA	NA	y	y	Schizophrenia	1	1	y	y	Yes (deliberately matched)	1	1	1
Ramos-Loyo et al., 2012	80.68	20.67	38	80.68	20.67	71.99	25.41	71.99	25.41	38	NA	NA	NA	Emotion	Total	Emotion labelling - Total	% correct	56	14.29	Caucasian	100% inpatient	Recent onset illness (6mo - 4yrs). Remission under neuoleptic treatment. PANSS positive = 8.93 (3.68); PANSS negative = 13.11 (4.80); PANSS general = 21.17 (6.67)	52.63	52.63	30.34 (9.3)	31.84 (8.39)	13.87 (2.68	13.15	NA	NA	NA	NA	NA	y	y	Schizophrenia	1	1	y	n	Yes (deliberately matched)	0	1	1
Randers et al., 2020	93.88	8.03	50	93.88	8.03	95.17	6.66	95.17	6.66	22	NA	NA	NA	Emotion	Happy	DFAR Degraded Facial Affect Recognition - Happy	% correct	16	25	NA	NA	CAARMS positive symptoms = 26.4 (4.6); SANS negative symptoms = 1.7 (0.5)	56	50	23.5 (4.4)	22.4 (3.3)	14.1 (2)	13.3 (2.3)	WAIS-III estimated by Vocabulary, Similarities, Block Design, and Matrix Reasoning subtests transformed into a Z-score (standardised to HC sample)	0 (1)	.-0.56 (1.37)	Mixed	Mixed	y	y	Schizotypal Personality Disorder,Ultra/clinical high risk of psychosis	2	2	n	y	Incidentally	0	0	0
Randers et al., 2020	82	14.97	50	82	14.97	84.38	12.9	84.38	12.9	22	NA	NA	NA	Emotion	Neutral	DFAR Degraded Facial Affect Recognition - Neutral	% correct	16	25	NA	NA	CAARMS positive symptoms = 26.4 (4.6); SANS negative symptoms = 1.7 (0.5)	56	50	23.5 (4.4)	22.4 (3.3)	14.1 (2)	13.3 (2.3)	WAIS-III estimated by Vocabulary, Similarities, Block Design, and Matrix Reasoning subtests transformed into a Z-score (standardised to HC sample)	0 (1)	.-0.56 (1.37)	Mixed	Mixed	y	y	Schizotypal Personality Disorder,Ultra/clinical high risk of psychosis	2	2	n	y	Incidentally	0	0	0
Randers et al., 2020	78.25	18.09	50	78.25	18.09	73.86	16.1	73.86	16.1	22	NA	NA	NA	Emotion	Angry	DFAR Degraded Facial Affect Recognition - anger	% correct	16	25	NA	NA	CAARMS positive symptoms = 26.4 (4.6); SANS negative symptoms = 1.7 (0.5)	56	50	23.5 (4.4)	22.4 (3.3)	14.1 (2)	13.3 (2.3)	WAIS-III estimated by Vocabulary, Similarities, Block Design, and Matrix Reasoning subtests transformed into a Z-score (standardised to HC sample)	0 (1)	.-0.56 (1.37)	Mixed	Mixed	y	y	Schizotypal Personality Disorder,Ultra/clinical high risk of psychosis	2	2	n	y	Incidentally	0	0	0
Randers et al., 2020	65.13	14.68	50	65.13	14.68	65.63	15.52	65.63	15.52	22	NA	NA	NA	Emotion	Fearful	DFAR Degraded Facial Affect Recognition - fearful	% correct	16	25	NA	NA	CAARMS positive symptoms = 26.4 (4.6); SANS negative symptoms = 1.7 (0.5)	56	50	23.5 (4.4)	22.4 (3.3)	14.1 (2)	13.3 (2.3)	WAIS-III estimated by Vocabulary, Similarities, Block Design, and Matrix Reasoning subtests transformed into a Z-score (standardised to HC sample)	0 (1)	.-0.56 (1.37)	Mixed	Mixed	y	y	Schizotypal Personality Disorder,Ultra/clinical high risk of psychosis	2	2	n	y	Incidentally	0	0	0
Randers et al., 2020	22.8	2.1	50	84.44	7.78	22.6	2.1	83.7	7.78	22	NA	NA	NA	Identity	NA	Benton Test of Facial Recognition (Short form)	# correct	27	42.59	Caucasian	NA	CAARMS positive symptoms = 26.4 (4.6); SANS negative symptoms = 1.7 (0.5)	56	50	23.5 (4.4)	22.4 (3.3)	14.1 (2)	13.3 (2.3)	WAIS-III estimated by Vocabulary, Similarities, Block Design, and Matrix Reasoning subtests transformed into a Z-score (standardised to HC sample)	0 (1)	.-0.56 (1.37)	Mixed	Mixed	y	y	Schizotypal Personality Disorder,Ultra/clinical high risk of psychosis	2	2	y	y	Incidentally	0	0	0
Randers et al., 2020	79.8	7.9	50	79.8	7.9	79.8	8.1	79.8	8.1	22	NA	NA	NA	Emotion	Total	DFAR Degraded Facial Affect Recognition - total	% correct	64	25	NA	NA	CAARMS positive symptoms = 26.4 (4.6); SANS negative symptoms = 1.7 (0.5)	56	50	23.5 (4.4)	22.4 (3.3)	14.1 (2)	13.3 (2.3)	WAIS-III estimated by Vocabulary, Similarities, Block Design, and Matrix Reasoning subtests transformed into a Z-score (standardised to HC sample)	0 (1)	.-0.56 (1.37)	Mixed	Mixed	y	y	Schizotypal Personality Disorder,Ultra/clinical high risk of psychosis	2	2	y	n	Incidentally	0	0	0
Rocca et al., 2009	96.5	7	47	96.5	7	80.5	18.1	80.5	18.1	58	NA	NA	NA	Emotion	Total	CATS - Emotion matching (5AFC to match target)	% correct	NA	20	Caucasian	100% outpatient	Described as stable defined as unchanged antipsychotic regimen for 6 months and judged as clinically stable by two clinicians. PANSS general = 37.2 (13); PANSS positive = 15.1 (6.22); PANSS negative = 19.2 (7.35)	63.83	41.38	28.5 (10.1)	41.7 (10.2)	19 (1)	10.9 (3.47)	Test di Intelligenza Breve (equivalent of NART)	NA	106.5 (7.36)	NA	NA	y	y	Schizophrenia	1	1	y	y	No	0	0	0
Rocca et al., 2009	93.8	5.92	47	93.8	5.92	91.3	8.6	91.3	8.6	58	NA	NA	NA	Emotion	Total	CATS - Emotion discrim	% correct	NA	50	Caucasian	100% outpatient	Described as stable defined as unchanged antipsychotic regimen for 6 months and judged as clinically stable by two clinicians. PANSS general = 37.2 (13); PANSS positive = 15.1 (6.22); PANSS negative = 19.2 (7.35)	63.83	41.38	28.5 (10.1)	41.7 (10.2)	19 (1)	10.9 (3.47)	Test di Intelligenza Breve (equivalent of NART)	NA	106.5 (7.36)	NA	NA	y	y	Schizophrenia	1	1	y	y	No	0	0	0
Rocca et al., 2009	85.3	10.2	47	85.3	10.2	68.9	15.2	68.9	15.2	58	NA	NA	NA	Emotion	Total	CATS - Emotion selection	% correct	NA	20	Caucasian	100% outpatient	Described as stable defined as unchanged antipsychotic regimen for 6 months and judged as clinically stable by two clinicians. PANSS general = 37.2 (13); PANSS positive = 15.1 (6.22); PANSS negative = 19.2 (7.35)	63.83	41.38	28.5 (10.1)	41.7 (10.2)	19 (1)	10.9 (3.47)	Test di Intelligenza Breve (equivalent of NART)	NA	106.5 (7.36)	NA	NA	y	y	Schizophrenia	1	1	y	y	No	0	0	0
Rocca et al., 2009	83.8	12.7	47	83.8	12.7	69.1	18.5	69.1	18.5	58	NA	NA	NA	Emotion	Total	CATS - Emotion labelling	% correct	NA	14.29	Caucasian	100% outpatient	Described as stable defined as unchanged antipsychotic regimen for 6 months and judged as clinically stable by two clinicians. PANSS general = 37.2 (13); PANSS positive = 15.1 (6.22); PANSS negative = 19.2 (7.35)	63.83	41.38	28.5 (10.1)	41.7 (10.2)	19 (1)	10.9 (3.47)	Test di Intelligenza Breve (equivalent of NART)	NA	106.5 (7.36)	NA	NA	y	y	Schizophrenia	1	1	y	y	No	0	0	0
Rocca et al., 2009	79.3	11.6	47	79.3	11.6	52.7	11.2	52.7	11.2	58	NA	NA	NA	Emotion	Total	CATS - Emotion matching (select 2/3 that are the same)	% correct	NA	33.33	Caucasian	100% outpatient	Described as stable defined as unchanged antipsychotic regimen for 6 months and judged as clinically stable by two clinicians. PANSS general = 37.2 (13); PANSS positive = 15.1 (6.22); PANSS negative = 19.2 (7.35)	63.83	41.38	28.5 (10.1)	41.7 (10.2)	19 (1)	10.9 (3.47)	Test di Intelligenza Breve (equivalent of NART)	NA	106.5 (7.36)	NA	NA	y	y	Schizophrenia	1	1	y	y	No	0	0	0
Rocca et al., 2009	98.4	3.2	47	98.4	3.2	91.1	10.9	91.1	10.9	58	NA	NA	NA	Identity	NA	CATS - Identity discrimination	% correct	NA	50	Caucasian	100% outpatient	Described as stable defined as unchanged antipsychotic regimen for 6 months and judged as clinically stable by two clinicians. PANSS general = 37.2 (13); PANSS positive = 15.1 (6.22); PANSS negative = 19.2 (7.35)	63.83	41.38	28.5 (10.1)	41.7 (10.2)	19 (1)	10.9 (3.47)	Test di Intelligenza Breve (equivalent of NART)	NA	106.5 (7.36)	NA	NA	y	y	Schizophrenia	1	1	y	y	No	0	0	0
Sachse et al., 2014	42.1	3.6	19	84.2	7.2	40.8	3.6	81.6	7.2	20	NA	NA	NA	Emotion	Total	Frankfurt Test for the Recognition of Facial Affects	# correct	50	14.29	Caucasian	Some sample hospitalised but ratio not specified	PANSS positive = 15.4 (5); PANSS negative 18.2 (6.3); PANSS total = 65.7 (16.7)	15	26.32	20.1 (3.8)	25.5 (4.9)	NA	NA	Ravens Standard Progressive Matrices	105.4 (10.5)	100.1 (12)	NA	NA	y	y	Schizophrenia	1	1	y	y	Yes (deliberately matched)	0	0	0
Sachse et al., 2014	23.5	2.4	19	87.04	8.89	22	2.5	81.48	9.26	20	NA	NA	NA	Identity	NA	Benton Test of Facial Recognition (Short form)	# correct	27	42.59	Caucasian	Some sample hospitalised but ratio not specified	PANSS positive = 15.4 (5); PANSS negative 18.2 (6.3); PANSS total = 65.7 (16.7)	15	26.32	20.1 (3.8)	25.5 (4.9)	NA	NA	Ravens Standard Progressive Matrices	105.4 (10.5)	100.1 (12)	NA	NA	y	y	Schizophrenia	1	1	y	y	Yes (deliberately matched)	0	0	0
Salem et al., 1996	1.96	0.21	22	98	10.5	1.87	0.34	93.5	17	23	NA	NA	NA	Emotion	Happy	Emotion labelling - Happy	# correct	2	16.67	NA	91% inpatient; 9% unspecified	BPRS score = 22.04 (9.53)	0	0	4.55 (7.81)	42.43 (7.29)	13.36 (2.17)	12.86 (1.52)	NA	NA	NA	Mixed	Mixed	y	y	Schizophrenia	1	1	n	y	Incidentally	0	0	0
Salem et al., 1996	1.55	0.6	22	77.5	30	1.39	0.72	69.5	36	23	NA	NA	NA	Emotion	Surprise	Emotion labelling - surprised	# correct	2	16.67	NA	91% inpatient; 9% unspecified	BPRS score = 22.04 (9.53)	0	0	4.55 (7.81)	42.43 (7.29)	13.36 (2.17)	12.86 (1.52)	NA	NA	NA	Mixed	Mixed	y	y	Schizophrenia	1	1	n	y	Incidentally	0	0	0
Salem et al., 1996	2.91	1.15	22	72.75	28.75	2.48	1.24	62	31	23	NA	NA	NA	Emotion	Angry	Emotion labelling - Angry	# correct	4	16.67	NA	91% inpatient; 9% unspecified	BPRS score = 22.04 (9.53)	0	0	4.55 (7.81)	42.43 (7.29)	13.36 (2.17)	12.86 (1.52)	NA	NA	NA	Mixed	Mixed	y	y	Schizophrenia	1	1	n	y	Incidentally	0	0	0
Salem et al., 1996	3.5	1.22	22	58.33	20.33	3.22	1.51	53.67	25.17	23	NA	NA	NA	Emotion	Afraid	Emotion labelling - fear	# correct	6	16.67	NA	91% inpatient; 9% unspecified	BPRS score = 22.04 (9.53)	0	0	4.55 (7.81)	42.43 (7.29)	13.36 (2.17)	12.86 (1.52)	NA	NA	NA	Mixed	Mixed	y	y	Schizophrenia	1	1	n	y	Incidentally	0	0	0
Salem et al., 1996	1.68	0.72	22	56	24	1.26	0.96	42	32	23	NA	NA	NA	Emotion	Sad	Emotion labelling - sad	# correct	3	16.67	NA	91% inpatient; 9% unspecified	BPRS score = 22.04 (9.53)	0	0	4.55 (7.81)	42.43 (7.29)	13.36 (2.17)	12.86 (1.52)	NA	NA	NA	Mixed	Mixed	y	y	Schizophrenia	1	1	n	y	Incidentally	0	0	0
Salem et al., 1996	0.73	0.55	22	36.5	27.5	0.48	0.73	24	36.5	23	NA	NA	NA	Emotion	Ashamed	Emotion labelling - shame	# correct	2	16.67	NA	91% inpatient; 9% unspecified	BPRS score = 22.04 (9.53)	0	0	4.55 (7.81)	42.43 (7.29)	13.36 (2.17)	12.86 (1.52)	NA	NA	NA	Mixed	Mixed	y	y	Schizophrenia	1	1	n	y	Incidentally	0	0	0
Salem et al., 1996	25.23	3.1	22	84.1	10.33	23.22	3.78	77.4	12.6	23	NA	NA	NA	Emotion	Total	Emo discrimination	# correct	30	50	NA	91% inpatient; 9% unspecified	BPRS score = 22.04 (9.53)	0	0	4.55 (7.81)	42.43 (7.29)	13.36 (2.17)	12.86 (1.52)	NA	NA	NA	Mixed	Mixed	y	y	Schizophrenia	1	1	y	y	Incidentally	0	0	0
Salem et al., 1996	22.09	2.43	22	81.81	9	21.52	2.83	79.7	10.48	23	NA	NA	NA	Identity	NA	Benton Test of Facial Recognition (Short form)	# correct	27	42.59	Caucasian	91% inpatient; 9% unspecified	BPRS score = 22.04 (9.53)	0	0	4.55 (7.81)	42.43 (7.29)	13.36 (2.17)	12.86 (1.52)	NA	NA	NA	Mixed	Mixed	y	y	Schizophrenia	1	1	y	y	Incidentally	0	0	0
Salem et al., 1996	12.32	2.25	22	64.84	11.84	10.7	3.62	56.32	19.05	23	NA	NA	NA	Emotion	Total	Emotion labelling - total	# correct	19	16.67	NA	91% inpatient; 9% unspecified	BPRS score = 22.04 (9.53)	0	0	4.55 (7.81)	42.43 (7.29)	13.36 (2.17)	12.86 (1.52)	NA	NA	NA	Mixed	Mixed	y	y	Schizophrenia	1	1	y	n	Incidentally	0	0	0
Schneider et al., 1998	0.65	0.24	13	NA	NA	0.73	0.26	NA	NA	13	NA	NA	NA	Age	NA	Facial Discrimination Test - age discrimination (1 = teens to 7 = seventies)	Absolute difference (btw correct answer and participant answer)	40	NA	Caucasian	NA	BPRS = 41.23 (12.42); SANS = 35.54 (17.83); SAPS = 22.62 (17.82)	NA	0	0	31.69 (7.65)	32.46 (8.03)	NA	NA	NA	NA	NA	NA	y	n	Schizophrenia	1	1	y	y	Incidentally	0	3	0
Schneider et al., 1998	97.3	3.9	13	97.3	3.9	87.9	12	87.9	12	13	NA	NA	NA	Emotion	Total	Emotion intensity rating	% correct	40	42.86	Caucasian	NA	BPRS = 41.23 (12.42); SANS = 35.54 (17.83); SAPS = 22.62 (17.82)	NA	0	0	31.69 (7.65)	32.46 (8.03)	NA	NA	NA	NA	NA	NA	y	n	Schizophrenia	1	1	y	y	Incidentally	0	3	0
Schneider et al., 2006	83.8	4.2	20	83.8	4.2	79.1	6.5	79.1	6.5	20	NA	NA	NA	Age	NA	Age identification - over or under 30	% correct	120	50	Mixed	100% inpatient	NA	50	50	37.2 (11.4)	37.7 (12.6)	NA	NA	NA	NA	NA	NA	NA	y	y	Schizophrenia	1	1	y	y	No	0	3	3
Schneider et al., 2006	95.3	2.5	20	95.3	2.5	86	13.1	86	13.1	20	NA	NA	NA	Emotion	Happy	Emotion identification - Happy	% correct	120	50	Mixed	100% inpatient	NA	50	50	37.2 (11.4)	37.7 (12.6)	NA	NA	NA	NA	NA	NA	NA	y	y	Schizophrenia	1	1	n	y	No	0	1	1
Schneider et al., 2006	88.8	6.4	20	88.8	6.4	75.3	12	75.3	12	20	NA	NA	NA	Emotion	Sad	Emotion identification - Sad	% correct	120	50	Mixed	100% inpatient	NA	50	50	37.2 (11.4)	37.7 (12.6)	NA	NA	NA	NA	NA	NA	NA	y	y	Schizophrenia	1	1	n	y	No	0	1	1
Schneider et al., 2006	88.4	4.9	20	88.4	4.9	77.8	12.8	77.8	12.8	20	NA	NA	NA	Emotion	Anger	Emotion identification - Anger	% correct	120	50	Mixed	100% inpatient	NA	50	50	37.2 (11.4)	37.7 (12.6)	NA	NA	NA	NA	NA	NA	NA	y	y	Schizophrenia	1	1	n	y	No	0	1	1
Schneider et al., 2006	86.5	6.4	20	86.5	6.4	75.3	14	75.3	14	20	NA	NA	NA	Emotion	Fear	Emotion identification - Fear	% correct	120	50	Mixed	100% inpatient	NA	50	50	37.2 (11.4)	37.7 (12.6)	NA	NA	NA	NA	NA	NA	NA	y	y	Schizophrenia	1	1	n	y	No	0	1	1
Schneider et al., 2006	72.7	10.4	20	72.7	10.4	64.3	8	64.3	8	20	NA	NA	NA	Identity	NA	Identity recognition	% correct	144	50	Mixed	100% inpatient	NA	50	50	37.2 (11.4)	37.7 (12.6)	NA	NA	NA	NA	NA	NA	NA	y	y	Schizophrenia	1	1	y	y	No	1	1	1
Schneider et al., 2006	NA	NA	20	89.75	6.24	NA	NA	78.6	13.68	20	NA	NA	NA	Emotion	Total	Emotion identification - Total	% correct	480	50	Mixed	100% inpatient	NA	50	50	37.2 (11.4)	37.7 (12.6)	NA	NA	NA	NA	NA	NA	NA	y	y	Schizophrenia	1	1	y	n	No	0	1	1
Schwartz et al., 2002	0.81	0.12	10	81	12	0.69	0.19	69	19	16	NA	NA	NA	Emotion	Total	Emo labelling	proportion correct	32	14.29	Caucasian	88% inpatient	Described as chronic with multiple hospitalisations. BRPS = 54.4 (11.4)	30	7.69	35.2 (9.9)	40.8 (5.4)	14.5 (2.9)	12.6 (1.4)	NA	NA	NA	NA	NA	y	y	Schizophrenia	1	1	y	y	No	0	1	1
Schwartz et al., 2002	0.95	0.07	16	95	7	0.91	0.08	91	8	16	NA	NA	NA	Identity	NA	Identity recognition - select the familiar face	proportion correct	16	50	NA	88% inpatient	Described as chronic with multiple hospitalisations. BRPS = 54.4 (11.4)	12.5	12.5	42.5 (9.6)	44.3 (8.5)	12.7 (0.9)	13.6 (2.1)	NART	100.91 (10.37)	100.44 (8.5)	NA	NA	y	y	Schizophrenia,Schizoaffective Disorder	1	1	y	y	Yes (deliberately matched)	1	1	1
Schwartz et al., 2002	0.93	0.09	20	93	9	0.91	0.11	91	11	20	NA	NA	NA	Identity	NA	Identity recognition - select the familiar face	proportion correct	8	50	NA	94% had previous hospitalisations; unclear if current	NA	10	10	38.3 (8.8)	41.5 (5.9)	13.9 (1.8)	13.3 (1.3)	NA	NA	NA	NA	NA	y	y	Schizophrenia	1	1	y	y	Incidentally	1	1	1
Schwartz et al., 2002	0.93	0.09	20	93	9	0.9	0.18	90	18	10	NA	NA	NA	Identity	NA	Identity recognition - select the familiar face	proportion correct	8	50	NA	90% inapatient; 10% in "partial" hospitalisation program.	Described as "acute exacerbation" of psychotic symptoms	10	10	38.3 (8.8)	45.6 (5.58)	13.9 (1.8)	13.2 (1.7)	NA	NA	NA	NA	NA	y	y	Schizophrenia	1	1	y	y	Incidentally	1	1	1
She et al., 2017	95.2	3.71	18	95.2	3.71	86.9	12.97	86.9	12.97	18	NA	NA	NA	Emotion	Total	Emotion identification - was a happy face present in array of 2	% correct	NA	50	Asian	NA	PANSS total = 58.9 (8.8); PANSS positive = 15.1 (3.9); PANSS negative = 12.2 (3.4); PANSS general = 31.6 (5.3)	50	50	25.5 (6.4)	25.9 (5.9)	12 (2.6)	12.2 (3.3)	NA	NA	NA	NA	NA	y	y	Schizophrenia	1	1	y	y	Incidentally	0	1	1
She et al., 2017	91.27	3.71	18	91.27	3.71	82.1	11.12	82.1	11.12	18	NA	NA	NA	Emotion	Total	Emotion identification - was a happy face present in array of 4	% correct	NA	50		NA	PANSS total = 58.9 (8.8); PANSS positive = 15.1 (3.9); PANSS negative = 12.2 (3.4); PANSS general = 31.6 (5.3)	50	50	25.5 (6.4)	25.9 (5.9)	12 (2.6)	12.2 (3.3)	NA	NA	NA	NA	NA	y	y	Schizophrenia	1	1	y	y	Incidentally	0	1	1
She et al., 2017	81.66	7.41	18	81.66	7.41	71.18	14.82	71.18	14.82	18	NA	NA	NA	Identity	NA	Identity recognition - was a specific face present in array of 2	% correct	NA	50		NA	PANSS total = 58.9 (8.8); PANSS positive = 15.1 (3.9); PANSS negative = 12.2 (3.4); PANSS general = 31.6 (5.3)	50	50	25.5 (6.4)	25.9 (5.9)	12 (2.6)	12.2 (3.3)	NA	NA	NA	NA	NA	y	y	Schizophrenia	1	1	y	y	Incidentally	0	1	1
She et al., 2017	65.94	9.26	18	65.94	9.26	62.45	9.26	62.45	9.26	18	NA	NA	NA	Identity	NA	Identity recognition - was a specific face present in array of 4	% correct	NA	50		NA	PANSS total = 58.9 (8.8); PANSS positive = 15.1 (3.9); PANSS negative = 12.2 (3.4); PANSS general = 31.6 (5.3)	50	50	25.5 (6.4)	25.9 (5.9)	12 (2.6)	12.2 (3.3)	NA	NA	NA	NA	NA	y	y	Schizophrenia	1	1	y	y	Incidentally	0	1	1
Silver et al., 2003	26.14	4.07	38	65.35	10.18	18	7.25	45	18.13	27	NA	NA	3.84	Emotion	Total	Univerity of Penn Emotion Acuity Test	# correct	40	42.86	Caucasian	100% inpatient	Described as 'chronic'. SANS = 40.24 (19.81); SAPS = 20.9 (15.84)	57.89	0	42.4 (11.1)	38 (13.5)	15.2 (1.6)	11.2 (3)	NA	NA	NA	NA	NA	y	y	Schizophrenia	1	1	y	y	No	0	1	1
Silver et al., 2003	30	2.77	38	75	6.93	27.21	2.48	68.03	6.2	27	NA	NA	3.2	Identity	NA	Univerity of Penn Face Memory Test - short delay only	# correct	40	50	Mixed	100% inpatient	Described as 'chronic'. SANS = 40.24 (19.81); SAPS = 20.9 (15.84)	57.89	0	42.4 (11.1)	38 (13.5)	15.2 (1.6)	11.2 (3)	NA	NA	NA	NA	NA	y	y	Schizophrenia	1	1	y	y	No	1	1	1
Silver et al., 2005	71.39	11.68	46	71.39	11.68	44.15	28.71	44.15	28.71	35	NA	NA	NA	Emotion	Neutral	Penn Emotion Acuity Test (PEAT) - Neutral	% correct	20	42.86	NA	100% inpatient	Described as 'severely impaired and chronically ill'; SANS = 42.44 (20.77); SAPS = 27.14 (17.75)	0	0	35.47 (10.54)	NA	11.36 (1.73)	NA	NA	NA	NA	NA	NA	y	y	Schizophrenia,Schizoaffective Disorder	1	1	n	y	Yes (deliberately matched)	0	1	1
Silver et al., 2005	68.55	17.26	46	68.55	17.26	66.8	18.82	66.8	18.82	35	NA	NA	NA	Emotion	Sad	EmDiff - Emotional intensity discrimination - Sad	% correct	20	33.33	NA	100% inpatient	Described as 'severely impaired and chronically ill'; SANS = 42.44 (20.77); SAPS = 27.14 (17.75)	0	0	35.47 (10.54)	NA	11.36 (1.73)	NA	NA	NA	NA	NA	NA	y	y	Schizophrenia,Schizoaffective Disorder	1	1	n	y	Yes (deliberately matched)	0	1	1
Silver et al., 2005	66.85	11.68	46	66.85	11.68	46.97	20.38	46.97	20.38	35	NA	NA	NA	Emotion	Happy	Penn Emotion Acuity Test (PEAT) - Happy	% correct	10	42.86	NA	100% inpatient	Described as 'severely impaired and chronically ill'; SANS = 42.44 (20.77); SAPS = 27.14 (17.75)	0	0	35.47 (10.54)	NA	11.36 (1.73)	NA	NA	NA	NA	NA	NA	y	y	Schizophrenia,Schizoaffective Disorder	1	1	n	y	Yes (deliberately matched)	0	1	1
Silver et al., 2005	63.25	14.87	46	63.25	14.87	43.05	16.67	43.05	16.67	35	NA	NA	NA	Emotion	Sad	Penn Emotion Acuity Test (PEAT) - Sad	% correct	10	42.86	NA	100% inpatient	Described as 'severely impaired and chronically ill'; SANS = 42.44 (20.77); SAPS = 27.14 (17.75)	0	0	35.47 (10.54)	NA	11.36 (1.73)	NA	NA	NA	NA	NA	NA	y	y	Schizophrenia,Schizoaffective Disorder	1	1	n	y	Yes (deliberately matched)	0	1	1
Silver et al., 2005	45.49	19.42	46	45.49	19.42	46.76	31.99	46.76	31.99	35	NA	NA	NA	Emotion	Happy	EmDiff - Emotional intensity discrimination - Happy	% correct	20	33.33	NA	100% inpatient	Described as 'severely impaired and chronically ill'; SANS = 42.44 (20.77); SAPS = 27.14 (17.75)	0	0	35.47 (10.54)	NA	11.36 (1.73)	NA	NA	NA	NA	NA	NA	y	y	Schizophrenia,Schizoaffective Disorder	1	1	n	y	Yes (deliberately matched)	0	1	1
Silver et al., 2005	30.26	2.5	46	75.65	6.25	27.5	2.82	68.75	7.05	35	NA	NA	NA	Identity	NA	Penn Face Memory Test - short delay period	# correct	40	50	Mixed	100% inpatient	Described as 'severely impaired and chronically ill'; SANS = 42.44 (20.77); SAPS = 27.14 (17.75)	0	0	35.47 (10.54)	NA	11.36 (1.73)	NA	NA	NA	NA	NA	NA	y	y	Schizophrenia,Schizoaffective Disorder	1	1	y	y	Yes (deliberately matched)	1	1	1
Silver et al., 2005	65.44	14.87	46	65.44	14.87	44.46	18.52	44.46	18.52	35	NA	NA	NA	Emotion	Total	Penn Emotion Acuity Test (PEAT) - Total	% correct	40	42.86	NA	100% inpatient	Described as 'severely impaired and chronically ill'; SANS = 42.44 (20.77); SAPS = 27.14 (17.75)	0	0	35.47 (10.54)	NA	11.36 (1.73)	NA	NA	NA	NA	NA	NA	y	y	Schizophrenia,Schizoaffective Disorder	1	1	y	n	Yes (deliberately matched)	0	1	1
Silver et al., 2005	57.42	14.02	46	57.42	14.02	58.05	16.94	58.05	16.94	35	NA	NA	NA	Emotion	Total	EmDiff - Emotional intensity discrimination - total	% correct	40	33.33	NA	100% inpatient	Described as 'severely impaired and chronically ill'; SANS = 42.44 (20.77); SAPS = 27.14 (17.75)	0	0	35.47 (10.54)	NA	11.36 (1.73)	NA	NA	NA	NA	NA	NA	y	y	Schizophrenia,Schizoaffective Disorder	1	1	y	n	Yes (deliberately matched)	0	1	1
Silver et al., 2009	71.1	18.15	77	71.1	18.15	56.2	28.34	56.2	28.34	75	NA	NA	NA	Emotion	Neutral	PEAT emotional valence rating - neutral	% correct	NA	42.86	Caucasian	100% inpatient but candidates for discharge.	Described as 'chronic' but 'clinically stable after remission of acute exacerbation'. SANS - 49.41 (22.39); SAPS = 24.24 (20.67).	NA	12	37.51 (10.75)	37.93 (10.86)	11.91 (1.6)	10.2 (3.23)	NA	NA	NA	NA	NA	y	y	Schizophrenia	1	1	y	y	No	0	1	1
Silver et al., 2009	65.37	21.76	77	65.37	21.76	50.22	19.28	50.22	19.28	75	NA	NA	NA	Emotion	Happy	PEAT emotional valence rating - happy	% correct	NA	42.86	Caucasian	100% inpatient but candidates for discharge.	Described as 'chronic' but 'clinically stable after remission of acute exacerbation'. SANS - 49.41 (22.39); SAPS = 24.24 (20.67).	NA	12	37.51 (10.75)	37.93 (10.86)	11.91 (1.6)	10.2 (3.23)	NA	NA	NA	NA	NA	y	y	Schizophrenia	1	1	y	y	No	0	1	1
Silver et al., 2009	59.52	21.87	77	59.52	21.87	44.44	16.29	44.44	16.29	75	NA	NA	NA	Emotion	Sad	PEAT emotional valence rating - sad	% correct	NA	42.86	Caucasian	100% inpatient but candidates for discharge.	Described as 'chronic' but 'clinically stable after remission of acute exacerbation'. SANS - 49.41 (22.39); SAPS = 24.24 (20.67).	NA	12	37.51 (10.75)	37.93 (10.86)	11.91 (1.6)	10.2 (3.23)	NA	NA	NA	NA	NA	y	y	Schizophrenia	1	1	y	y	No	0	1	1
Silver et al., 2009	75.42	6.77	77	75.42	6.77	68.77	8.74	68.77	8.74	75	NA	NA	NA	Identity	NA	Penn Face Memory Test - immediate and 20min delayed combined	% correct	80	50	Mixed	100% inpatient but candidates for discharge.	Described as 'chronic' but 'clinically stable after remission of acute exacerbation'. SANS - 49.41 (22.39); SAPS = 24.24 (20.67).	NA	12	37.51 (10.75)	37.93 (10.86)	11.91 (1.6)	10.2 (3.23)	NA	NA	NA	NA	NA	y	y	Schizophrenia	1	1	y	y	No	1	1	1
Soria Bauser et al., 2012	93.3	11.3	17	93.3	11.3	73.3	19.4	73.3	19.4	17	NA	NA	NA	Emotion	Total	Tubinger Affect Battery - Affect Matching	% correct	15	20	NA	100% inpatient	PANSS positive = 21 (6); PANSS negative = 23.5 (7.3); PANSS general psychopathology = 44.1 (10.7)	70.58	35.29	33.4 (8.5)	39.4 (13)	NA	NA	WAIS-Revised based on Similarities and Picture Completion subtests	118.1 (13.3	108.8 (9.7)	NA	NA	y	y	Schizophrenia,Schizoaffective Disorder	1	1	y	y	No	0	1	1
Soria Bauser et al., 2012	91.7	10	17	91.7	10	80.8	15.7	80.8	15.7	17	NA	NA	NA	Emotion	Total	Tubinger Affect Battery - Affect naming	% correct	15	0	NA	100% inpatient	PANSS positive = 21 (6); PANSS negative = 23.5 (7.3); PANSS general psychopathology = 44.1 (10.7)	70.58	35.29	33.4 (8.5)	39.4 (13)	NA	NA	WAIS-Revised based on Similarities and Picture Completion subtests	118.1 (13.3	108.8 (9.7)	NA	NA	y	y	Schizophrenia,Schizoaffective Disorder	1	1	y	y	No	0	1	1
Soria Bauser et al., 2012	90	11.4	17	90	11.4	82.5	13.5	82.5	13.5	17	NA	NA	NA	Emotion	Total	Tubinger Affect Battery 2 - Affect Discrimination	% correct	15	50	NA	100% inpatient	PANSS positive = 21 (6); PANSS negative = 23.5 (7.3); PANSS general psychopathology = 44.1 (10.7)	70.58	35.29	33.4 (8.5)	39.4 (13)	NA	NA	WAIS-Revised based on Similarities and Picture Completion subtests	118.1 (13.3	108.8 (9.7)	NA	NA	y	y	Schizophrenia,Schizoaffective Disorder	1	1	y	y	No	0	1	1
Soria Bauser et al., 2012	97.7	4.5	17	97.7	4.5	95.2	6	95.2	6	17	NA	NA	NA	Identity	NA	Tubinger Affect Battery 1 - Identity Discrimination	% correct	15	50	NA	100% inpatient	PANSS positive = 21 (6); PANSS negative = 23.5 (7.3); PANSS general psychopathology = 44.1 (10.7)	70.58	35.29	33.4 (8.5)	39.4 (13)	NA	NA	WAIS-Revised based on Similarities and Picture Completion subtests	118.1 (13.3	108.8 (9.7)	NA	NA	y	y	Schizophrenia,Schizoaffective Disorder	1	1	y	y	No	0	3	3
Soria Bauser et al., 2012	48.1	3	17	89.07	5.56	43.8	3.9	81.11	7.22	17	NA	NA	NA	Identity	NA	Benton Facial Recognition Test	# correct	54	46.3	Caucasian	100% inpatient	PANSS positive = 21 (6); PANSS negative = 23.5 (7.3); PANSS general psychopathology = 44.1 (10.7)	70.58	35.29	33.4 (8.5)	39.4 (13)	NA	NA	WAIS-Revised based on Similarities and Picture Completion subtests	118.1 (13.3	108.8 (9.7)	NA	NA	y	y	Schizophrenia,Schizoaffective Disorder	1	1	y	y	No	0	3	3
Soria Bauser et al., 2012	38.5	8.8	17	77	17.6	27.9	4.6	55.8	9.2	17	NA	NA	NA	Identity	NA	Recognition Memory Test - Faces subtest (RMT-F)	# correct	50	50	NA	100% inpatient	PANSS positive = 21 (6); PANSS negative = 23.5 (7.3); PANSS general psychopathology = 44.1 (10.7)	70.58	35.29	33.4 (8.5)	39.4 (13)	NA	NA	WAIS-Revised based on Similarities and Picture Completion subtests	118.1 (13.3	108.8 (9.7)	NA	NA	y	y	Schizophrenia,Schizoaffective Disorder	1	1	y	y	No	1	1	1
Spilka & Goghari, 2017	83.92	5.66	27	83.92	5.66	79.94	7.26	79.94	7.26	28	NA	NA	NA	Age	NA	Age identification	% correct	Unclear	50	Mixed	100% outpatient	PANSS negative = 12.43 (3.94); PANSS positive = 14.50 (5.27); PANSS general = 26.75 (6.17); PANSS total = 53.58 (11.98)	51.58	46.4	40.7 (11.1)	41.07 (11.15)	15.3 (2.35)	14.32 (2.96)	WASI based on Matrix Reasoning and Vocabulary subtests	Matrix Reasoning = 12.44 (2.65); Vocabulary = 10.41 (2.68)	Matrix Reasoning = 11.88 (1.82); Vocabulary = 9.77 (1.82)	NA	NA	y	y	Schizophrenia,Schizoaffective Disorder	1	1	y	y	Incidentally	0	3	0
Spilka & Goghari, 2017	96.14	2.84	27	96.14	2.84	91.83	5.96	91.83	5.96	28	NA	NA	NA	Emotion	Happy	Identification of emotional target - happy	% correct	Unclear	50	Mixed	100% outpatient	PANSS negative = 12.43 (3.94); PANSS positive = 14.50 (5.27); PANSS general = 26.75 (6.17); PANSS total = 53.58 (11.98)	51.58	46.4	40.7 (11.1)	41.07 (11.15)	15.3 (2.35)	14.32 (2.96)	WASI based on Matrix Reasoning and Vocabulary subtests	Matrix Reasoning = 12.44 (2.65); Vocabulary = 10.41 (2.68)	Matrix Reasoning = 11.88 (1.82); Vocabulary = 9.77 (1.82)	NA	NA	y	y	Schizophrenia,Schizoaffective Disorder	1	1	n	y	Incidentally	0	3	0
Spilka & Goghari, 2017	89.95	5.44	27	89.95	5.44	85.84	9.05	85.84	9.05	28	NA	NA	NA	Emotion	Sad	Identification of emotional target - sad	% correct	Unclear	50	Mixed	100% outpatient	PANSS negative = 12.43 (3.94); PANSS positive = 14.50 (5.27); PANSS general = 26.75 (6.17); PANSS total = 53.58 (11.98)	51.58	46.4	40.7 (11.1)	41.07 (11.15)	15.3 (2.35)	14.32 (2.96)	WASI based on Matrix Reasoning and Vocabulary subtests	Matrix Reasoning = 12.44 (2.65); Vocabulary = 10.41 (2.68)	Matrix Reasoning = 11.88 (1.82); Vocabulary = 9.77 (1.82)	NA	NA	y	y	Schizophrenia,Schizoaffective Disorder	1	1	n	y	Incidentally	0	3	0
Spilka & Goghari, 2017	88.69	5.55	27	88.69	5.55	83.71	7.44	83.71	7.44	28	NA	NA	NA	Emotion	Anger	Identification of emotional target - Anger	% correct	Unclear	50	Mixed	100% outpatient	PANSS negative = 12.43 (3.94); PANSS positive = 14.50 (5.27); PANSS general = 26.75 (6.17); PANSS total = 53.58 (11.98)	51.58	46.4	40.7 (11.1)	41.07 (11.15)	15.3 (2.35)	14.32 (2.96)	WASI based on Matrix Reasoning and Vocabulary subtests	Matrix Reasoning = 12.44 (2.65); Vocabulary = 10.41 (2.68)	Matrix Reasoning = 11.88 (1.82); Vocabulary = 9.77 (1.82)	NA	NA	y	y	Schizophrenia,Schizoaffective Disorder	1	1	n	y	Incidentally	0	3	0
Spilka & Goghari, 2017	84.42	7.73	27	84.42	7.73	82.45	8.33	82.45	8.33	28	NA	NA	NA	Emotion	Fear	Identification of emotional target - fear	% correct	Unclear	50	Mixed	100% outpatient	PANSS negative = 12.43 (3.94); PANSS positive = 14.50 (5.27); PANSS general = 26.75 (6.17); PANSS total = 53.58 (11.98)	51.58	46.4	40.7 (11.1)	41.07 (11.15)	15.3 (2.35)	14.32 (2.96)	WASI based on Matrix Reasoning and Vocabulary subtests	Matrix Reasoning = 12.44 (2.65); Vocabulary = 10.41 (2.68)	Matrix Reasoning = 11.88 (1.82); Vocabulary = 9.77 (1.82)	NA	NA	y	y	Schizophrenia,Schizoaffective Disorder	1	1	n	y	Incidentally	0	3	0
Spilka & Goghari, 2017	89.73	4.03	27	89.73	4.03	86.01	6.41	86.01	6.41	28	NA	NA	NA	Emotion	Total	Identification of emotional target - total	% correct	Unclear	50	Mixed	100% outpatient	PANSS negative = 12.43 (3.94); PANSS positive = 14.50 (5.27); PANSS general = 26.75 (6.17); PANSS total = 53.58 (11.98)	51.58	46.4	40.7 (11.1)	41.07 (11.15)	15.3 (2.35)	14.32 (2.96)	WASI based on Matrix Reasoning and Vocabulary subtests	Matrix Reasoning = 12.44 (2.65); Vocabulary = 10.41 (2.68)	Matrix Reasoning = 11.88 (1.82); Vocabulary = 9.77 (1.82)	NA	NA	y	y	Schizophrenia,Schizoaffective Disorder	1	1	y	n	Incidentally	0	3	0
Tripoli et al., 2022	87.8	13.3	1308	87.8	13.3	86.2	15.1	86.2	15.1	828	NA	NA	NA	Emotion	Happy	Emotion Labelling - Multiple Choice - Degraded Facial Affect Recognition (DFAR) - Happy	% correct	16	25	TBA	100% outpatient	The Community Assessment of Psychic Experience (CAPE) was measured but data not reported	52.6	38.2	36.2 (13)	30.9 (10.6)	NA	NA	WAIS-III	102.7 (17.7)	85.6 (18.1)	Mixed	Mixed	y	y	First Episode Psychosis	1	1	n	y	No	0	0	0
Tripoli et al., 2022	79.9	17	1308	79.9	17	75.9	21.9	75.9	21.9	828	NA	NA	NA	Emotion	Neutral	Emotion Labelling - Multiple Choice - Degraded Facial Affect Recognition (DFAR) - Neutral	% correct	16	25	TBA	100% outpatient	The Community Assessment of Psychic Experience (CAPE) was measured but data not reported	52.6	38.2	36.2 (13)	30.9 (10.6)	NA	NA	WAIS-III	102.7 (17.7)	85.6 (18.1)	Mixed	Mixed	y	y	First Episode Psychosis	1	1	n	y	No	0	0	0
Tripoli et al., 2022	66.8	22.3	1308	66.8	22.3	61.9	23.1	61.9	23.1	828	NA	NA	NA	Emotion	Anger	Emotion Labelling - Multiple Choice - Degraded Facial Affect Recognition (DFAR) - Anger	% correct	16	25	TBA	100% outpatient	The Community Assessment of Psychic Experience (CAPE) was measured but data not reported	52.6	38.2	36.2 (13)	30.9 (10.6)	NA	NA	WAIS-III	102.7 (17.7)	85.6 (18.1)	Mixed	Mixed	y	y	First Episode Psychosis	1	1	n	y	No	0	0	0
Tripoli et al., 2022	55.2	20.9	1308	55.2	20.9	50	21.7	50	21.7	828	NA	NA	NA	Emotion	Fearful	Emotion Labelling - Multiple Choice - Degraded Facial Affect Recognition (DFAR) - Fearful	% correct	16	25	TBA	100% outpatient	The Community Assessment of Psychic Experience (CAPE) was measured but data not reported	52.6	38.2	36.2 (13)	30.9 (10.6)	NA	NA	WAIS-III	102.7 (17.7)	85.6 (18.1)	Mixed	Mixed	y	y	First Episode Psychosis	1	1	n	y	No	0	0	0
Tripoli et al., 2022	22.1	2.2	1308	81.8519	8.14815	21.2	2.8	78.5185	10.3704	828	NA	NA	NA	Identity	NA	Benton Test of Facial Recognition - Short Form	# correct	16	27	Caucasian	100% outpatient	The Community Assessment of Psychic Experience (CAPE) was measured but data not reported	52.6	38.2	36.2 (13)	30.9 (10.6)	NA	NA	WAIS-III	102.7 (17.7)	85.6 (18.1)	Mixed	Mixed	y	y	First Episode Psychosis	1	1	y	y	No	0	0	0
Tripoli et al., 2022	72.4	12.1	1308	72.4	12.1	68.5	13.6	68.5	13.6	828	NA	NA	NA	Emotion	Total	Emotion Labelling - Multiple Choice - Degraded Facial Affect Recognition (DFAR) - Total	% correct	64	25	TBA	100% outpatient	The Community Assessment of Psychic Experience (CAPE) was measured but data not reported	52.6	38.2	36.2 (13)	30.9 (10.6)	NA	NA	WAIS-III	102.7 (17.7)	85.6 (18.1)	Mixed	Mixed	y	y	First Episode Psychosis	1	1	y	n	No	0	0	0
Tylec et al., 2017	21.84	1.79	50	87.36	7.16	16.48	4.33	65.92	17.32	100	NA	NA	NA	Emotion	Total	Facial Expression Recognition Test (FERT)	# correct	25	14.29	Caucasian	Current status unclear; Mean number of admissions historically = 4.8 (5.09)	Described as in 'partial remitted stage' (3-4 weeks after treatment). SANS = 58.99 (20.91); SAPS = 39.31 (20.4)	60	43	29.66 (11.55)	30.86 (13.8)	13.76 (2.53)	12.21 (2.73)	NA	NA	NA	NA	NA	y	y	Schizophrenia,Schizoaffective Disorder	1	1	y	y	No	0	1	1
Tylec et al., 2017	22.77	1.99	50	91.08	7.96	20.47	3.33	81.88	13.32	100	NA	NA	NA	Identity	NA	Short Recognition Memory Test for Faces (RMTF)	# correct	25	25	NA	Current status unclear; Mean number of admissions historically = 4.8 (5.09)	Described as in 'partial remitted stage' (3-4 weeks after treatment). SANS = 58.99 (20.91); SAPS = 39.31 (20.4)	60	43	29.66 (11.55)	30.86 (13.8)	13.76 (2.53)	12.21 (2.73)	NA	NA	NA	NA	NA	y	y	Schizophrenia,Schizoaffective Disorder	1	1	y	y	No	1	1	1
van Rijn et al., 2011	92.8	8.1	21	92.8	8.1	91.6	7.5	91.6	7.5	36	NA	NA	NA	Emotion	Happy	Facial Affect Labelling - Happy	% correct	16	25	Caucasian	100% outpatient	82.9% showed at leave one positive psychosis symptom. 2.8% showed a family history of SSD disorders and reduced personal functioning. 55.6% showed self-perceived cognitive perspecual symptoms assessed with BSABS-P.	43.48	30.6	15.9 (1.4)	15.2 (2.1)	NA	NA	Test not identified. Described as Verbal IQ, Performance IQ and total IQ	Verbal = 105.4 (10.1); Performance = 106 (9.3); Total = 106 (9.3)	Verbal = 101 (14.5); Performance = 98.8 (14.8); Total = 99.9 (13.7)	NA	NA	y	y	Ultra/clinical high risk of psychosis	2	2	n	y	Yes (deliberately matched)	0	0	0
van Rijn et al., 2011	87.5	10	21	87.5	10	78.1	13.7	78.1	13.7	36	NA	NA	NA	Emotion	Neutral	Facial Affect Labelling - Neutral	% correct	16	25	Caucasian	100% outpatient	82.9% showed at leave one positive psychosis symptom. 2.8% showed a family history of SSD disorders and reduced personal functioning. 55.6% showed self-perceived cognitive perspecual symptoms assessed with BSABS-P.	43.48	30.6	15.9 (1.4)	15.2 (2.1)	NA	NA	Test not identified. Described as Verbal IQ, Performance IQ and total IQ	Verbal = 105.4 (10.1); Performance = 106 (9.3); Total = 106 (9.3)	Verbal = 101 (14.5); Performance = 98.8 (14.8); Total = 99.9 (13.7)	NA	NA	y	y	Ultra/clinical high risk of psychosis	2	2	n	y	Yes (deliberately matched)	0	0	0
van Rijn et al., 2011	82.4	16.2	21	82.4	16.2	73.9	18.1	73.9	18.1	36	NA	NA	NA	Emotion	Angry	Facial Affect Labelling - Angry	% correct	16	25	Caucasian	100% outpatient	82.9% showed at leave one positive psychosis symptom. 2.8% showed a family history of SSD disorders and reduced personal functioning. 55.6% showed self-perceived cognitive perspecual symptoms assessed with BSABS-P.	43.48	30.6	15.9 (1.4)	15.2 (2.1)	NA	NA	Test not identified. Described as Verbal IQ, Performance IQ and total IQ	Verbal = 105.4 (10.1); Performance = 106 (9.3); Total = 106 (9.3)	Verbal = 101 (14.5); Performance = 98.8 (14.8); Total = 99.9 (13.7)	NA	NA	y	y	Ultra/clinical high risk of psychosis	2	2	n	y	Yes (deliberately matched)	0	0	0
van Rijn et al., 2011	75	13.1	21	75	13.1	71.1	18.1	71.1	18.1	36	NA	NA	NA	Emotion	Fearful	Facial Affect Labelling - Fearful	% correct	16	25	Caucasian	100% outpatient	82.9% showed at leave one positive psychosis symptom. 2.8% showed a family history of SSD disorders and reduced personal functioning. 55.6% showed self-perceived cognitive perspecual symptoms assessed with BSABS-P.	43.48	30.6	15.9 (1.4)	15.2 (2.1)	NA	NA	Test not identified. Described as Verbal IQ, Performance IQ and total IQ	Verbal = 105.4 (10.1); Performance = 106 (9.3); Total = 106 (9.3)	Verbal = 101 (14.5); Performance = 98.8 (14.8); Total = 99.9 (13.7)	NA	NA	y	y	Ultra/clinical high risk of psychosis	2	2	n	y	Yes (deliberately matched)	0	0	0
van Rijn et al., 2011	21.6	1.7	21	90	7.08	21.4	1.9	89.17	7.92	36	NA	NA	NA	Identity	NA	Benton Test of Facial Recognition (Short form)	# correct	24	41.67	Caucasian	100% outpatient	82.9% showed at leave one positive psychosis symptom. 2.8% showed a family history of SSD disorders and reduced personal functioning. 55.6% showed self-perceived cognitive perspecual symptoms assessed with BSABS-P.	43.48	30.6	15.9 (1.4)	15.2 (2.1)	NA	NA	Test not identified. Described as Verbal IQ, Performance IQ and total IQ	Verbal = 105.4 (10.1); Performance = 106 (9.3); Total = 106 (9.3)	Verbal = 101 (14.5); Performance = 98.8 (14.8); Total = 99.9 (13.7)	NA	NA	y	y	Ultra/clinical high risk of psychosis	2	2	y	y	Yes (deliberately matched)	0	0	0
van Rijn et al., 2011	84.43	13.66	21	84.43	13.66	78.65	16.65	78.65	16.65	36	NA	NA	NA	Emotion	Total	Facial Affect Labelling - Total	% correct	64	25	Caucasian	100% outpatient	82.9% showed at leave one positive psychosis symptom. 2.8% showed a family history of SSD disorders and reduced personal functioning. 55.6% showed self-perceived cognitive perspecual symptoms assessed with BSABS-P.	43.48	30.6	15.9 (1.4)	15.2 (2.1)	NA	NA	Test not identified. Described as Verbal IQ, Performance IQ and total IQ	Verbal = 105.4 (10.1); Performance = 106 (9.3); Total = 106 (9.3)	Verbal = 101 (14.5); Performance = 98.8 (14.8); Total = 99.9 (13.7)	NA	NA	y	y	Ultra/clinical high risk of psychosis	2	2	y	n	Yes (deliberately matched)	0	0	0
van 't Wout et al., 2007	93.93	8.19	41	93.93	8.19	92.65	13.15	92.65	13.15	37	NA	NA	NA	Emotion	Happy	Emotion labelling - Happy	% correct	16	25	Caucasian	27% inpatient	PANSS positive = 11.81 (3.99); PANSS negative 12.43 (3.88); PANSS general psychopathology = 24.78 (5.26)	31.71	35.14	30.95 (8.48)	32.19 (9.05)	15.24 (2.49)	15.53 (2.5)	NART and Ravens Advanced Progressive Matrices short form	NART = 109.1 (9.61); Ravens = 108.85 (12.19)	NART = 106.29 (8.07); Ravens = 103.76 (14.22)	NA	NA	y	y	Schizophrenia,Schizoaffective Disorder,Schizophreniform Disorder	3	1	n	y	Yes (deliberately matched)	0	0	0
van 't Wout et al., 2007	82.74	14.33	41	82.74	14.33	78.9	17.53	78.9	17.53	37	NA	NA	NA	Emotion	Neutral	Emotion labelling - Neutral	% correct	16	25	Caucasian	27% inpatient	PANSS positive = 11.81 (3.99); PANSS negative 12.43 (3.88); PANSS general psychopathology = 24.78 (5.26)	31.71	35.14	30.95 (8.48)	32.19 (9.05)	15.24 (2.49)	15.53 (2.5)	NART and Ravens Advanced Progressive Matrices short form	NART = 109.1 (9.61); Ravens = 108.85 (12.19)	NART = 106.29 (8.07); Ravens = 103.76 (14.22)	NA	NA	y	y	Schizophrenia,Schizoaffective Disorder,Schizophreniform Disorder	3	1	n	y	Yes (deliberately matched)	0	0	0
van 't Wout et al., 2007	76.99	18.42	41	76.99	18.42	69.63	21.91	69.63	21.91	37	NA	NA	NA	Emotion	Angry	Emotion labelling - Angry	% correct	16	25	Caucasian	27% inpatient	PANSS positive = 11.81 (3.99); PANSS negative 12.43 (3.88); PANSS general psychopathology = 24.78 (5.26)	31.71	35.14	30.95 (8.48)	32.19 (9.05)	15.24 (2.49)	15.53 (2.5)	NART and Ravens Advanced Progressive Matrices short form	NART = 109.1 (9.61); Ravens = 108.85 (12.19)	NART = 106.29 (8.07); Ravens = 103.76 (14.22)	NA	NA	y	y	Schizophrenia,Schizoaffective Disorder,Schizophreniform Disorder	3	1	n	y	Yes (deliberately matched)	0	0	0
van 't Wout et al., 2007	64.2	16.37	41	64.2	16.37	50.14	26.3	50.14	26.3	37	NA	NA	NA	Emotion	Fear	Emotion labelling - Fear	% correct	16	25	Caucasian	27% inpatient	PANSS positive = 11.81 (3.99); PANSS negative 12.43 (3.88); PANSS general psychopathology = 24.78 (5.26)	31.71	35.14	30.95 (8.48)	32.19 (9.05)	15.24 (2.49)	15.53 (2.5)	NART and Ravens Advanced Progressive Matrices short form	NART = 109.1 (9.61); Ravens = 108.85 (12.19)	NART = 106.29 (8.07); Ravens = 103.76 (14.22)	NA	NA	y	y	Schizophrenia,Schizoaffective Disorder,Schizophreniform Disorder	3	1	n	y	Yes (deliberately matched)	0	0	0
van 't Wout et al., 2007	90.04	14.53	41	90.41	14.36	87.25	19.58	87.11	19.79	37	NA	NA	NA	Gender	NA	Gender labelling (male or female) - total	% correct	75	50	Caucasian	27% inpatient	PANSS positive = 11.81 (3.99); PANSS negative 12.43 (3.88); PANSS general psychopathology = 24.78 (5.26)	31.71	35.14	30.95 (8.48)	32.19 (9.05)	15.24 (2.49)	15.53 (2.5)	NART and Ravens Advanced Progressive Matrices short form	NART = 109.1 (9.61); Ravens = 108.85 (12.19)	NART = 106.29 (8.07); Ravens = 103.76 (14.22)	NA	NA	y	y	Schizophrenia,Schizoaffective Disorder,Schizophreniform Disorder	3	1	y	y	Yes (deliberately matched)	0	3	0
van 't Wout et al., 2007	83.37	7	41	83.37	7	80.41	7.37	80.41	7.37	37	NA	NA	NA	Identity	NA	Benton Test of Facial Recognition (Short form)	% correct	27	42.59	Caucasian	27% inpatient	PANSS positive = 11.81 (3.99); PANSS negative 12.43 (3.88); PANSS general psychopathology = 24.78 (5.26)	31.71	35.14	30.95 (8.48)	32.19 (9.05)	15.24 (2.49)	15.53 (2.5)	NART and Ravens Advanced Progressive Matrices short form	NART = 109.1 (9.61); Ravens = 108.85 (12.19)	NART = 106.29 (8.07); Ravens = 103.76 (14.22)	NA	NA	y	y	Schizophrenia,Schizoaffective Disorder,Schizophreniform Disorder	1	1	y	y	Yes (deliberately matched)	0	0	0
van 't Wout et al., 2007	75.95	21.74	41	75.95	21.74	72.83	25.22	72.83	25.22	37	NA	NA	NA	Emotion	Total	Emotion labelling - Total	% correct	64	25	Caucasian	27% inpatient	PANSS positive = 11.81 (3.99); PANSS negative 12.43 (3.88); PANSS general psychopathology = 24.78 (5.26)	31.71	35.14	30.95 (8.48)	32.19 (9.05)	15.24 (2.49)	15.53 (2.5)	NART and Ravens Advanced Progressive Matrices short form	NART = 109.1 (9.61); Ravens = 108.85 (12.19)	NART = 106.29 (8.07); Ravens = 103.76 (14.22)	NA	NA	y	y	Schizophrenia,Schizoaffective Disorder,Schizophreniform Disorder	3	1	y	n	Yes (deliberately matched)	0	0	0
Villalta-Gil et al., 2013	23.81	0.48	31	99.21	2	21.8	2.71	90.83	11.29	22	NA	NA	NA	Emotion	Happy	Matching face with emotion label - happy - 100% intensity	# correct	24	50	Caucasian	Sample were hospitalised within the last 6 months but discharged and clinically remittedprior to testing.	PANSS positive = 16.83 (5.37); PANSS negative = 18.01 (5.84); PANSS general = 37.26 (9.18); PANSS total = 70 (16.64)	51.61	40.91	25.57 (4.8)	23.34 (6.26)	NA	NA	NA	NA	NA	NA	NA	y	y	Other	2	2	n	y	No	0	0	0
Villalta-Gil et al., 2013	22.59	2.79	31	94.13	11.63	19.05	5.92	79.38	24.67	22	NA	NA	NA	Emotion	Fear	Matching face with emotion label - fear - 100% intensity	# correct	24	50	Caucasian	Sample were hospitalised within the last 6 months but discharged and clinically remittedprior to testing.	PANSS positive = 16.83 (5.37); PANSS negative = 18.01 (5.84); PANSS general = 37.26 (9.18); PANSS total = 70 (16.64)	51.61	40.91	25.57 (4.8)	23.34 (6.26)	NA	NA	NA	NA	NA	NA	NA	y	y	Other	2	2	n	y	No	0	0	0
Villalta-Gil et al., 2013	0.5	0.5	26	91.67	8.33	0.9	0.7	85	11.67	20	NA	NA	NA	Emotion	Happy	Diagnostic Analysis of Nonverbal Accuracy - Adult Facial Expressions 2 - happy	# incorrect	6	25	Caucasian	Sample were hospitalised within the last 6 months but discharged and clinically remittedprior to testing.	PANSS positive = 16.83 (5.37); PANSS negative = 18.01 (5.84); PANSS general = 37.26 (9.18); PANSS total = 70 (16.64)	51.61	40.91	25.57 (4.8)	23.34 (6.26)	NA	NA	NA	NA	NA	NA	NA	y	y	Schizotypal Personality Disorder	2	2	n	y	Incidentally	0	0	0
Villalta-Gil et al., 2013	21.81	2	31	90.88	8.33	18.75	3.92	78.13	16.33	22	NA	NA	NA	Emotion	Happy	Matching face with emotion label - happy - 50% intensity	# correct	24	50	Caucasian	Sample were hospitalised within the last 6 months but discharged and clinically remittedprior to testing.	PANSS positive = 16.83 (5.37); PANSS negative = 18.01 (5.84); PANSS general = 37.26 (9.18); PANSS total = 70 (16.64)	51.61	40.91	25.57 (4.8)	23.34 (6.26)	NA	NA	NA	NA	NA	NA	NA	y	y	Other	2	2	n	y	No	0	0	0
Villalta-Gil et al., 2013	0.9	0.9	26	85	15	1.1	0.8	81.67	13.33	20	NA	NA	NA	Emotion	Sad	Diagnostic Analysis of Nonverbal Accuracy - Adult Facial Expressions 2 - sad	# incorrect	6	25	Caucasian	Sample were hospitalised within the last 6 months but discharged and clinically remittedprior to testing.	PANSS positive = 16.83 (5.37); PANSS negative = 18.01 (5.84); PANSS general = 37.26 (9.18); PANSS total = 70 (16.64)	51.61	40.91	25.57 (4.8)	23.34 (6.26)	NA	NA	NA	NA	NA	NA	NA	y	y	Schizotypal Personality Disorder	2	2	n	y	Incidentally	0	0	0
Villalta-Gil et al., 2013	1	0.8	26	83.33	13.33	1.9	1.1	68.33	18.33	20	NA	NA	NA	Emotion	Angry	Diagnostic Analysis of Nonverbal Accuracy - Adult Facial Expressions 2 - angry	# incorrect	6	25	Caucasian	Sample were hospitalised within the last 6 months but discharged and clinically remittedprior to testing.	PANSS positive = 16.83 (5.37); PANSS negative = 18.01 (5.84); PANSS general = 37.26 (9.18); PANSS total = 70 (16.64)	51.61	40.91	25.57 (4.8)	23.34 (6.26)	NA	NA	NA	NA	NA	NA	NA	y	y	Schizotypal Personality Disorder	2	2	n	y	Incidentally	0	0	0
Villalta-Gil et al., 2013	1.1	0.8	26	81.67	13.33	1.2	0.9	80	15	20	NA	NA	NA	Emotion	Fearful	Diagnostic Analysis of Nonverbal Accuracy - Adult Facial Expressions 2 - fearful	# incorrect	6	25	Caucasian	Sample were hospitalised within the last 6 months but discharged and clinically remittedprior to testing.	PANSS positive = 16.83 (5.37); PANSS negative = 18.01 (5.84); PANSS general = 37.26 (9.18); PANSS total = 70 (16.64)	51.61	40.91	25.57 (4.8)	23.34 (6.26)	NA	NA	NA	NA	NA	NA	NA	y	y	Schizotypal Personality Disorder	2	2	n	y	Incidentally	0	0	0
Villalta-Gil et al., 2013	16.07	2.35	31	66.96	9.79	14.05	3.69	58.54	15.38	22	NA	NA	NA	Emotion	Fear	Matching face with emotion label - fear - 50% intensity	# correct	24	50	Caucasian	Sample were hospitalised within the last 6 months but discharged and clinically remittedprior to testing.	PANSS positive = 16.83 (5.37); PANSS negative = 18.01 (5.84); PANSS general = 37.26 (9.18); PANSS total = 70 (16.64)	51.61	40.91	25.57 (4.8)	23.34 (6.26)	NA	NA	NA	NA	NA	NA	NA	y	y	Other	2	2	n	y	No	0	0	0
Villalta-Gil et al., 2013			31	95.52	10.29			81.25	23.37	22	NA	NA	NA	Gender	NA	Matching face with gender label - total	# correct	48	50	Caucasian	Sample were hospitalised within the last 6 months but discharged and clinically remittedprior to testing.	PANSS positive = 16.83 (5.37); PANSS negative = 18.01 (5.84); PANSS general = 37.26 (9.18); PANSS total = 70 (16.64)	51.61	40.91	25.57 (4.8)	23.34 (6.26)	NA	NA	NA	NA	NA	NA	NA	y	y	Other	2	2	y	y	No	0	3	0
Villalta-Gil et al., 2013			31	96	11.66			92.95	9.08	22	NA	NA	NA	Identity	NA	Identity matching - total	# correct	144	50	Caucasian	Sample were hospitalised within the last 6 months but discharged and clinically remittedprior to testing.	PANSS positive = 16.83 (5.37); PANSS negative = 18.01 (5.84); PANSS general = 37.26 (9.18); PANSS total = 70 (16.64)	51.61	40.91	25.57 (4.8)	23.34 (6.26)	NA	NA	NA	NA	NA	NA	NA	y	y	Other	2	2	y	y	No	0	0	0
Villalta-Gil et al., 2013	NA	NA	31	96.67	8.65	NA	NA	85.11	19.84	22	NA	NA	NA	Emotion	Total	Matching face with emotion label - total - 100% intensity	# correct	48	50	Caucasian	Sample were hospitalised within the last 6 months but discharged and clinically remittedprior to testing.	PANSS positive = 16.83 (5.37); PANSS negative = 18.01 (5.84); PANSS general = 37.26 (9.18); PANSS total = 70 (16.64)	51.61	40.91	25.57 (4.8)	23.34 (6.26)	NA	NA	NA	NA	NA	NA	NA	y	y	Other	2	2	y	n	No	0	0	0
Villalta-Gil et al., 2013	NA	NA	31	78.92	15.06	NA	NA	68.34	18.56	22	NA	NA	NA	Emotion	Total	Matching face with emotion label - total - 50% intensity	# correct	48	50	Caucasian	Sample were hospitalised within the last 6 months but discharged and clinically remittedprior to testing.	PANSS positive = 16.83 (5.37); PANSS negative = 18.01 (5.84); PANSS general = 37.26 (9.18); PANSS total = 70 (16.64)	51.61	40.91	25.57 (4.8)	23.34 (6.26)	NA	NA	NA	NA	NA	NA	NA	y	y	Other	2	2	y	n	No	0	0	0
Walker, 1984	87	13	14	87	13	65	16	65	16	17	NA	NA	NA	Emotion	Total	Matching face with emotion label	% correct	16	25	NA	100% inpatient	53% described as chronic and 47% descrived as subchronic	50	47.06	25 (6.9)	33 (6.9)	13	12.7	Shipley Scale IQ	NA	96	NA	NA	y	y	Schizophrenia	1	1	y	y	Yes (deliberately matched)	0	0	0
Walker, 1984	80	8	14	80	8	63	14	63	14	17	NA	NA	NA	Emotion	Total	Emotion discrimination	% correct	16	50	NA	100% inpatient	53% described as chronic and 47% descrived as subchronic	50	47.06	25 (6.9)	33 (6.9)	13	12.7	Shipley Scale IQ	NA	96	NA	NA	y	y	Schizophrenia	1	1	y	y	Yes (deliberately matched)	0	0	0
Walker, 1984	76	11	14	76	11	52	16	52	16	17	NA	NA	NA	Emotion	Total	Emotion Labelling	% correct	16	16.67	NA	100% inpatient	53% described as chronic and 47% descrived as subchronic	50	47.06	25 (6.9)	33 (6.9)	13	12.7	Shipley Scale IQ	NA	96	NA	NA	y	y	Schizophrenia	1	1	y	y	Yes (deliberately matched)	0	0	0
Walker, 1984	87	9	14	87	9	79	14	79	14	17	NA	NA	NA	Identity	NA	Identity discrimination	% correct	16	50	Caucasian	100% inpatient	53% described as chronic and 47% descrived as subchronic	50	47.06	25 (6.9)	33 (6.9)	13	12.7	Shipley Scale IQ	NA	96	NA	NA	y	y	Schizophrenia	1	1	y	y	Yes (deliberately matched)	0	0	0
Watanuki et al., 2016	95.18	6.4	19	95.18	6.4	83.77	20.12	83.77	20.12	19	NA	NA	NA	Emotion	Total	Matching face with emotion label - total	% correct	12	50	Asian	100% inpatient	PANSS positive = 10.53 (3.36); PANSS negative - 19.68 (7.91); PANSS general = 23.47 (4.89)	52.63	52.63	40.53 (8.29)	40.58 (10.13)	13.26 (2.47)	13.26 (2.47)	Japanese version of NART	100.1 (5.88)	100.96 (11.2)	NA	NA	y	y	Schizophrenia	1	1	y	y	Yes (deliberately matched)	0	3	0
Watanuki et al., 2016	98.25	4.46	19	98.25	4.46	95.61	11.91	95.61	11.91	19	NA	NA	NA	Gender	NA	Matching face with gender label - total	% correct	12	50	Asian	100% inpatient	PANSS positive = 10.53 (3.36); PANSS negative - 19.68 (7.91); PANSS general = 23.47 (4.89)	52.63	52.63	40.53 (8.29)	40.58 (10.13)	13.26 (2.47)	13.26 (2.47)	Japanese version of NART	100.1 (5.88)	100.96 (11.2)	NA	NA	y	y	Schizophrenia	1	1	y	y	Yes (deliberately matched)	0	3	0
Whittaker et al., 2001	59.88	2.91	17	93.56	4.55	57.2	6.1	89.38	9.53	15	NA	NA	NA	Emotion	Total	Hobson task - card sorting via emotion while ignoring identity	# correct	64	25	NA	NA	Described as 'chronically symptomatic'	39.13	19.23	36 (11)	36.2 (9.6)	NA	NA	Premorbid via NART; and current via Quick Test (Amoons & Ammons)	premorbid = 114.9 (8.2); current = 104.2 (8.7)	premorbid = 111 (8.02); current = 91.5(15.85)	NA	NA	y	y	Schizophrenia	1	1	y	y	Incidentally	0	1	1
Whittaker et al., 2001	23.12	2.8	17	77.07	9.33	19.06	3.24	63.53	10.8	20	NA	NA	NA	Emotion	Total	Emotion labelling	# correct	30	14.29	NA	NA	Described as 'chronically symptomatic'	39.13	19.23	36 (11)	36.2 (9.6)	NA	NA	Premorbid via NART; and current via Quick Test (Amoons & Ammons)	premorbid = 114.9 (8.2); current = 104.2 (8.7)	premorbid = 111 (8.02); current = 91.5(15.85)	NA	NA	y	y	Schizophrenia	1	1	y	y	Incidentally	0	1	1
Whittaker et al., 2001	62.41	4.62	17	97.52	7.22	57	6.34	89.06	9.91	15	NA	NA	NA	Identity	NA	Hobson task - card sorting via identity while ignoring emotion	# correct	64	25	NA	NA	Described as 'chronically symptomatic'	39.13	19.23	36 (11)	36.2 (9.6)	NA	NA	Premorbid via NART; and current via Quick Test (Amoons & Ammons)	premorbid = 114.9 (8.2); current = 104.2 (8.7)	premorbid = 111 (8.02); current = 91.5(15.85)	NA	NA	y	y	Schizophrenia	1	1	y	y	Incidentally	0	3	3
Whittaker et al., 2001	28.82	3.97	17	96.07	13.23	25.05	5.99	83.5	19.97	19	NA	NA	NA	Identity	NA	Famous face recognition	# correct	30	NA	NA	NA	Described as 'chronically symptomatic'	39.13	19.23	36 (11)	36.2 (9.6)	NA	NA	Premorbid via NART; and current via Quick Test (Amoons & Ammons)	premorbid = 114.9 (8.2); current = 104.2 (8.7)	premorbid = 111 (8.02); current = 91.5(15.85)	NA	NA	y	y	Schizophrenia	1	1	y	y	Incidentally	1	1	1
Whittaker et al., 2001	44.47	4.26	17	88.94	8.52	39.21	7.08	78.42	14.16	19	NA	NA	NA	Identity	NA	Warrington faces - identity recognition	# correct	50	50	NA	NA	Described as 'chronically symptomatic'	39.13	19.23	36 (11)	36.2 (9.6)	NA	NA	Premorbid via NART; and current via Quick Test (Amoons & Ammons)	premorbid = 114.9 (8.2); current = 104.2 (8.7)	premorbid = 111 (8.02); current = 91.5(15.85)	NA	NA	y	y	Schizophrenia	1	1	y	y	Incidentally	1	1	1
Whittaker et al., 2001	47.77	2.8	22	88.46	5.19	45.05	4.45	83.43	8.24	22	NA	NA	NA	Identity	NA	Benton Test of Facial Recognition	# correct	54	46.3	Caucasian	NA	Described as 'chronically symptomatic'	39.13	19.23	36 (11)	36.2 (9.6)	NA	NA	Premorbid via NART; and current via Quick Test (Amoons & Ammons)	premorbid = 114.9 (8.2); current = 104.2 (8.7)	premorbid = 111 (8.02); current = 91.5(15.85)	NA	NA	y	y	Schizophrenia	1	1	y	y	Incidentally	0	3	3
Wickline et al., 2012	21.8	2.2	26	80.74	8.15	20.8	2.2	77.04	8.15	20	NA	NA	NA	Identity	NA	Benton Facial Recognition Test (short form)	# correct	27	42.59	Caucasian	100% outpatient	NA	34.64	40	13.1 (1.62)	14.2 (1.2)	NA	NA	WISC-III Information and Vocabulary subtests	Information = 12.7 (3.6); Vocabulary = 11.6 (3.2)	Information = 10.4 (3.4); Vocabulary = 9.7 (3.4)	Mixed	Mixed	y	y	Schizotypal Personality Disorder	2	2	y	y	Incidentally	0	0	0
Wickline et al., 2012	4.3	2.6	26	82.08	10.83	5.6	2.7	76.67	11.25	20	NA	NA	NA	Emotion	Total	Diagnostic Analysis of Nonverbal Accuracy - Adult Facial Expressions 2 - total	# incorrect	24	25	Mixed	100% outpatient	NA	34.64	40	13.1 (1.62)	14.2 (1.2)	NA	NA	WISC-III Information and Vocabulary subtests	Information = 12.7 (3.6); Vocabulary = 11.6 (3.2)	Information = 10.4 (3.4); Vocabulary = 9.7 (3.4)	Mixed	Mixed	y	y	Schizotypal Personality Disorder	2	2	y	n	Incidentally	0	0	0
Williams et al., 2007	19.5	2.22	28	97.5	11.1	18.5	1.29	92.5	6.45	28	NA	NA	NA	Emotion	Positive	Ekman 60 Faces Test - FEEST positive valenced emotions	# correct	20	16.67	Caucasian	Non-hospitalised university sample	Top 15% of scorers on SPQ-B and SPQ. SPQ = 48.4 (9.85)	82.14	67.86	19.6 (3.5)	18.8 (3.01)	NA	NA	NA	NA	NA	NA	NA	y	y	High Schizotypy	2	2	n	y	No	0	0	0
Williams et al., 2007	30.7	3.89	28	76.75	9.73	30.7	4.05	76.75	10.13	28	NA	NA	NA	Emotion	Negative	Ekman 60 Faces Test - FEEST negative valenced emotions	# correct	40	16.67	Caucasian	Non-hospitalised university sample	Top 15% of scorers on SPQ-B and SPQ. SPQ = 48.4 (9.85)	82.14	67.86	19.6 (3.5)	18.8 (3.01)	NA	NA	NA	NA	NA	NA	NA	y	y	High Schizotypy	2	2	n	y	No	0	0	0
Williams et al., 2007	11.6	1.48	28	82.86	10.57	11.8	1.34	84.29	9.57	28	NA	NA	NA	Emotion	Total	Matching face with emotion label	# correct	14	14.29	Caucasian	Non-hospitalised university sample	Top 15% of scorers on SPQ-B and SPQ. SPQ = 48.4 (9.85)	82.14	67.86	19.6 (3.5)	18.8 (3.01)	NA	NA	NA	NA	NA	NA	NA	y	y	High Schizotypy	2	2	y	y	No	0	0	0
Williams et al., 2007	23.1	1.84	28	85.56	6.81	24.1	1.88	89.26	6.96	28	NA	NA	NA	Identity	NA	Benton Test of Facial Recognition (Short form)	# correct	27	42.59	Caucasian	Non-hospitalised university sample	Top 15% of scorers on SPQ-B and SPQ. SPQ = 48.4 (9.85)	82.14	67.86	19.6 (3.5)	18.8 (3.01)	NA	NA	NA	NA	NA	NA	NA	y	y	High Schizotypy	2	2	y	y	No	0	0	0
Williams et al., 2007	49.9	3.69	28	83.17	6.15	49.2	4.52	82	7.53	28	NA	NA	NA	Emotion	Total	Ekman 60 Faces Test - FEEST total	# correct	60	16.67	Caucasian	Non-hospitalised university sample	Top 15% of scorers on SPQ-B and SPQ. SPQ = 48.4 (9.85)	82.14	67.86	19.6 (3.5)	18.8 (3.01)	NA	NA	NA	NA	NA	NA	NA	y	y	High Schizotypy	2	2	y	n	No	0	0	0
Wynn et al., 2008	56.7	6.65	27	78.75	9.24	53.31	7.5	74.04	10.42	26	NA	NA	NA	Emotion	Total	Emotion labelling	# correct	72	16.67	Caucasian	100% outpatient	Defined as 'clinically stable with mild symptoms'; Total BPRS = 44.3 (8.9); BPRS positive = 2.5 (1.1); BPRS negative = 1.9 (0.8); SANS affective flattening = 2.2 (1.4); SANS alogia = 1 (1.1); SANS avolition = 2.3 (1.5); SANS anhedonia = 2.6 (1.5); SANS attention = 1.7 (1.6).	11.11	19.23	39.7 (9.6)	43.9 (10.2)	13 (0.9)	12.7 (2.2)	NA	NA	NA	NA	NA	y	y	Schizophrenia	1	1	y	y	Incidentally	0	3	0
Wynn et al., 2008	70.71	1.66	27	98.21	2.31	70.59	2.28	98.04	3.17	26	NA	NA	NA	Gender	NA	Gender labelling	# correct	72	50	Caucasian	100% outpatient	Defined as 'clinically stable with mild symptoms'; Total BPRS = 44.3 (8.9); BPRS positive = 2.5 (1.1); BPRS negative = 1.9 (0.8); SANS affective flattening = 2.2 (1.4); SANS alogia = 1 (1.1); SANS avolition = 2.3 (1.5); SANS anhedonia = 2.6 (1.5); SANS attention = 1.7 (1.6).	11.11	19.23	39.7 (9.6)	43.9 (10.2)	13 (0.9)	12.7 (2.2)	NA	NA	NA	NA	NA	y	y	Schizophrenia	1	1	y	y	Incidentally	0	3	0
Wynn et al., 2013	59.8	5.4	30	83.06	7.5	53	7.6	73.61	10.56	30	NA	NA	NA	Emotion	Total	Emotion labelling	# correct	72	16.67	Caucasian	100% outpatient	BPRS total = 40.5 (9.2); BPRS positive = 2.02 (0.96); BPRS negative = 1.79 (0.93)	36.7	34.4	40.6 (10.1)	45.3 (9.4)	14.8 (1.6)	12.7 (3.4)	Reported confirmed IQ based on chart review (no further description)	70+	70+	NA	NA	y	y	Schizophrenia	1	1	y	y	No	0	3	0
Wynn et al., 2013	71.2	1	30	98.89	1.39	70.7	1.6	98.19	2.22	30	NA	NA	NA	Gender	NA	Gender labelling	# correct	72	50	Caucasian	100% outpatient	BPRS total = 40.5 (9.2); BPRS positive = 2.02 (0.96); BPRS negative = 1.79 (0.93)	36.7	34.4	40.6 (10.1)	45.3 (9.4)	14.8 (1.6)	12.7 (3.4)	Reported confirmed IQ based on chart review (no further description)	70+	70+	NA	NA	y	y	Schizophrenia	1	1	y	y	No	0	3	0
Wynn et al., 2023	23.7	1.1	45	98.75	4.58333	22.63	2.83	94.2917	11.7917	48	NA	NA	NA	Emotion	Angry	Emotion Labelling (multiple choice) - Angry	# correct	24	33.33	50% black; 50% white	100% outpatient	BPRS positive = 2.13 (0.78); Clinical Assessment Interview for Negative Symptoms - Motivation and Pleasure = 1.38 (0.69); Clinical Assessment Interview for Negative Symptoms - Expressive Negative Symptoms = 1.06 (0.9)	31.11	25	47.5 (9.5)	46.45 (12.20)	14.7 (3.1)	13.23 (1.65)	NA	NA	NA	NA	NA	y	y	Schizophrenia	1	1	n	y	Incidentally	0	0	0
Wynn et al., 2023	23.7	1.1	45	98.75	4.58333	23.33	1.41	97.2083	5.875	9	NA	NA	NA	Emotion	Angry	Emotion Labelling (multiple choice) - Angry	# correct	24	33.33	50% black; 50% white	100% outpatient	BPRS positive = 2.06 (0.96); Clinical Assessment Interview for Negative Symptoms - Motivation and Pleasure = 1.64 (0.78); Clinical Assessment Interview for Negative Symptoms - Expressive Negative Symptoms = 0.36 (0.50)	31.11	22.22	47.5 (9.5)	50.11 (8.58)	14.7 (3.1)	12.89 (2.31)	NA	NA	NA	NA	NA	y	y	Schizoaffective Disorder	1	1	n	y	No	0	0	0
Wynn et al., 2023	23.7	1.1	45	98.75	4.58333	23.35	0.94	97.2917	3.91667	20	NA	NA	NA	Emotion	Angry	Emotion Labelling (multiple choice) - Angry	# correct	24	33.33	50% black; 50% white	100% outpatient	BPRS positive = 1.66 (0.65); Clinical Assessment Interview for Negative Symptoms - Motivation and Pleasure = 1.81 (0.88); Clinical Assessment Interview for Negative Symptoms - Expressive Negative Symptoms = 0.72 (0.82)	31.11	NA	47.5 (9.5)	49.68 (11.87)	14.7 (3.1)	12.80 (1.61)	NA	NA	NA	NA	NA	y	y	Schizophreniform Disorder; Delusion Disorder; Psychotic Disorder Not Otherwise Specified	2	2	n	y	Incidentally	0	0	0
Wynn et al., 2023	23.6	0.7	45	98.3333	2.91667	22.65	2.66	94.375	11.0833	48	NA	NA	NA	Emotion	Happy	Emotion Labelling (multiple choice) - Happy	# correct	24	33.33	50% black; 50% white	100% outpatient	BPRS positive = 2.13 (0.78); Clinical Assessment Interview for Negative Symptoms - Motivation and Pleasure = 1.38 (0.69); Clinical Assessment Interview for Negative Symptoms - Expressive Negative Symptoms = 1.06 (0.9)	31.11	25	47.5 (9.5)	46.45 (12.20)	14.7 (3.1)	13.23 (1.65)	NA	NA	NA	NA	NA	y	y	Schizophrenia	1	1	n	y	Incidentally	0	0	0
Wynn et al., 2023	23.6	0.7	45	98.3333	2.91667	22.5	2.84	93.75	11.8333	48	NA	NA	NA	Emotion	Neutral	Emotion Labelling (multiple choice) - Neutral	# correct	24	33.33	50% black; 50% white	100% outpatient	BPRS positive = 2.13 (0.78); Clinical Assessment Interview for Negative Symptoms - Motivation and Pleasure = 1.38 (0.69); Clinical Assessment Interview for Negative Symptoms - Expressive Negative Symptoms = 1.06 (0.9)	31.11	25	47.5 (9.5)	46.45 (12.20)	14.7 (3.1)	13.23 (1.65)	NA	NA	NA	NA	NA	y	y	Schizophrenia	1	1	n	y	Incidentally	0	0	0
Wynn et al., 2023	23.6	0.7	45	98.3333	2.91667	23.33	1.12	97.2083	4.66667	9	NA	NA	NA	Emotion	Happy	Emotion Labelling (multiple choice) - Happy	# correct	24	33.33	50% black; 50% white	100% outpatient	BPRS positive = 2.06 (0.96); Clinical Assessment Interview for Negative Symptoms - Motivation and Pleasure = 1.64 (0.78); Clinical Assessment Interview for Negative Symptoms - Expressive Negative Symptoms = 0.36 (0.50)	31.11	22.22	47.5 (9.5)	50.11 (8.58)	14.7 (3.1)	12.89 (2.31)	NA	NA	NA	NA	NA	y	y	Schizoaffective Disorder	1	1	n	y	No	0	0	0
Wynn et al., 2023	23.6	0.7	45	98.3333	2.91667	23.56	0.88	98.1667	3.66667	9	NA	NA	NA	Emotion	Neutral	Emotion Labelling (multiple choice) - Neutral	# correct	24	33.33	50% black; 50% white	100% outpatient	BPRS positive = 2.06 (0.96); Clinical Assessment Interview for Negative Symptoms - Motivation and Pleasure = 1.64 (0.78); Clinical Assessment Interview for Negative Symptoms - Expressive Negative Symptoms = 0.36 (0.50)	31.11	22.22	47.5 (9.5)	50.11 (8.58)	14.7 (3.1)	12.89 (2.31)	NA	NA	NA	NA	NA	y	y	Schizoaffective Disorder	1	1	n	y	No	0	0	0
Wynn et al., 2023	23.6	0.7	45	98.3333	2.91667	23.55	1	98.125	4.16667	20	NA	NA	NA	Emotion	Happy	Emotion Labelling (multiple choice) - Happy	# correct	24	33.33	50% black; 50% white	100% outpatient	BPRS positive = 1.66 (0.65); Clinical Assessment Interview for Negative Symptoms - Motivation and Pleasure = 1.81 (0.88); Clinical Assessment Interview for Negative Symptoms - Expressive Negative Symptoms = 0.72 (0.82)	31.11	NA	47.5 (9.5)	49.68 (11.87)	14.7 (3.1)	12.80 (1.61)	NA	NA	NA	NA	NA	y	y	Schizophreniform Disorder; Delusion Disorder; Psychotic Disorder Not Otherwise Specified	2	2	n	y	Incidentally	0	0	0
Wynn et al., 2023	23.6	0.7	45	98.3333	2.91667	23.25	0.78	96.875	3.25	20	NA	NA	NA	Emotion	Neutral	Emotion Labelling (multiple choice) - Neutral	# correct	24	33.33	50% black; 50% white	100% outpatient	BPRS positive = 1.66 (0.65); Clinical Assessment Interview for Negative Symptoms - Motivation and Pleasure = 1.81 (0.88); Clinical Assessment Interview for Negative Symptoms - Expressive Negative Symptoms = 0.72 (0.82)	31.11	NA	47.5 (9.5)	49.68 (11.87)	14.7 (3.1)	12.80 (1.61)	NA	NA	NA	NA	NA	y	y	Schizophreniform Disorder; Delusion Disorder; Psychotic Disorder Not Otherwise Specified	2	2	n	y	Incidentally	0	0	0
Wynn et al., 2023	71	1.7	45	98.6111	2.36111	69.64	3.84	96.7222	5.33333	48	NA	NA	NA	Gender	NA	Gender Labelling (multiple choice)	# correct	72	50	50% black; 50% white	100% outpatient	BPRS positive = 2.13 (0.78); Clinical Assessment Interview for Negative Symptoms - Motivation and Pleasure = 1.38 (0.69); Clinical Assessment Interview for Negative Symptoms - Expressive Negative Symptoms = 1.06 (0.9)	31.11	25	47.5 (9.5)	46.45 (12.20)	14.7 (3.1)	13.23 (1.65)	NA	NA	NA	NA	NA	y	y	Schizophrenia	1	1	y	y	Incidentally	0	0	0
Wynn et al., 2023	71	1.7	45	98.6111	2.36111	70.33	2.4	97.6806	3.33333	9	NA	NA	NA	Gender	NA	Gender Labelling (multiple choice)	# correct	72	50	50% black; 50% white	100% outpatient	BPRS positive = 2.06 (0.96); Clinical Assessment Interview for Negative Symptoms - Motivation and Pleasure = 1.64 (0.78); Clinical Assessment Interview for Negative Symptoms - Expressive Negative Symptoms = 0.36 (0.50)	31.11	22.22	47.5 (9.5)	50.11 (8.58)	14.7 (3.1)	12.89 (2.31)	NA	NA	NA	NA	NA	y	y	Schizoaffective Disorder	1	1	y	y	No	0	0	0
Wynn et al., 2023	71	1.7	45	98.6111	2.36111	70	2.86	97.2222	3.97222	20	NA	NA	NA	Gender	NA	Gender Labelling (multiple choice)	# correct	72	50	50% black; 50% white	100% outpatient	BPRS positive = 1.66 (0.65); Clinical Assessment Interview for Negative Symptoms - Motivation and Pleasure = 1.81 (0.88); Clinical Assessment Interview for Negative Symptoms - Expressive Negative Symptoms = 0.72 (0.82)	31.11	NA	47.5 (9.5)	49.68 (11.87)	14.7 (3.1)	12.80 (1.61)	NA	NA	NA	NA	NA	y	y	Schizophreniform Disorder; Delusion Disorder; Psychotic Disorder Not Otherwise Specified	2	2	y	y	Incidentally	0	0	0
Wynn et al., 2023	70.9	2.8	45	98.4722	3.88889	67.77	7.2	94.125	10	48	NA	NA	NA	Emotion	Total	Emotion Labelling (multiple choice) - Total	# correct	72	33.33	50% black; 50% white	100% outpatient	BPRS positive = 2.13 (0.78); Clinical Assessment Interview for Negative Symptoms - Motivation and Pleasure = 1.38 (0.69); Clinical Assessment Interview for Negative Symptoms - Expressive Negative Symptoms = 1.06 (0.9)	31.11	25	47.5 (9.5)	46.45 (12.20)	14.7 (3.1)	13.23 (1.65)	NA	NA	NA	NA	NA	y	y	Schizophrenia	1	1	y	n	Incidentally	0	0	0
Wynn et al., 2023	70.9	2.8	45	98.4722	3.88889	70.22	2.59	97.5278	3.59722	9	NA	NA	NA	Emotion	Total	Emotion Labelling (multiple choice) - Total	# correct	72	45	50% black; 50% white	100% outpatient	BPRS positive = 2.06 (0.96); Clinical Assessment Interview for Negative Symptoms - Motivation and Pleasure = 1.64 (0.78); Clinical Assessment Interview for Negative Symptoms - Expressive Negative Symptoms = 0.36 (0.50)	31.11	22.22	47.5 (9.5)	50.11 (8.58)	14.7 (3.1)	12.89 (2.31)	NA	NA	NA	NA	NA	y	y	Schizoaffective Disorder	1	1	y	n	No	0	0	0
Wynn et al., 2023	70.9	2.8	45	98.4722	3.88889	70.15	1.87	97.4306	2.59722	20	NA	NA	NA	Emotion	Total	Emotion Labelling (multiple choice) - Total	# correct	72	33.33	50% black; 50% white	100% outpatient	BPRS positive = 1.66 (0.65); Clinical Assessment Interview for Negative Symptoms - Motivation and Pleasure = 1.81 (0.88); Clinical Assessment Interview for Negative Symptoms - Expressive Negative Symptoms = 0.72 (0.82)	31.11	NA	47.5 (9.5)	49.68 (11.87)	14.7 (3.1)	12.80 (1.61)	NA	NA	NA	NA	NA	y	y	Schizophreniform Disorder; Delusion Disorder; Psychotic Disorder Not Otherwise Specified	2	2	y	n	Incidentally	0	0	0
Yagci et al., 2023	7	0	40	100	0	6.7	0.1	95.7143	1.42857	40	NA	NA	NA	Emotion	Happy	Ekman Facial Emotion Recognition Battery - Happy	# correct	7	NA	Caucasian	Combined inpatient and outpatient sample (ratio not specified)	PANSS total = 59.3 (1.6); PANSS positive = 10.8 (0.5); PANSS negative = 19.6 (0.7); PANSS general = 28.8 (0.7)	40	48	40.2 (1.6)	38 (1.3)	9.6 (0.6)	12 (0.5)	NA	NA	NA	NA	NA	y	n	Schizophrenia	1	1	n	y	Matched (unclear if deliberate or incidental)	0	0	0
Yagci et al., 2023	5.2	0.3	40	74.2857	4.28571	3.8	0.3	54.2857	4.28571	40	NA	NA	NA	Emotion	Sad	Ekman Facial Emotion Recognition Battery - Sad	# correct	7	NA	Caucasian	Combined inpatient and outpatient sample (ratio not specified)	PANSS total = 59.3 (1.6); PANSS positive = 10.8 (0.5); PANSS negative = 19.6 (0.7); PANSS general = 28.8 (0.7)	40	48	40.2 (1.6)	39 (1.3)	9.6 (0.6)	13 (0.5)	NA	NA	NA	NA	NA	y	n	Schizophrenia	1	1	n	y	Matched (unclear if deliberate or incidental)	0	0	0
Yagci et al., 2023	3.7	0.2	40	52.8571	2.85714	2.2	0.2	31.4286	2.85714	40	NA	NA	NA	Emotion	Fear	Ekman Facial Emotion Recognition Battery - Fear	# correct	7	NA	Caucasian	Combined inpatient and outpatient sample (ratio not specified)	PANSS total = 59.3 (1.6); PANSS positive = 10.8 (0.5); PANSS negative = 19.6 (0.7); PANSS general = 28.8 (0.7)	40	48	40.2 (1.6)	40 (1.3)	9.6 (0.6)	14 (0.5)	NA	NA	NA	NA	NA	y	n	Schizophrenia	1	1	n	y	Matched (unclear if deliberate or incidental)	0	0	0
Yagci et al., 2023	6.5	0.9	40	92.8571	12.8571	4.9	0.3	70	4.28571	40	NA	NA	NA	Emotion	Anger	Ekman Facial Emotion Recognition Battery - Anger	# correct	7	NA	Caucasian	Combined inpatient and outpatient sample (ratio not specified)	PANSS total = 59.3 (1.6); PANSS positive = 10.8 (0.5); PANSS negative = 19.6 (0.7); PANSS general = 28.8 (0.7)	40	48	40.2 (1.6)	41 (1.3)	9.6 (0.6)	15 (0.5)	NA	NA	NA	NA	NA	y	n	Schizophrenia	1	1	n	y	Matched (unclear if deliberate or incidental)	0	0	0
Yagci et al., 2023	6.6	0.1	40	94.2857	1.42857	5.5	0.3	78.5714	4.28571	40	NA	NA	NA	Emotion	Surprise	Ekman Facial Emotion Recognition Battery - Surprise	# correct	7	NA	Caucasian	Combined inpatient and outpatient sample (ratio not specified)	PANSS total = 59.3 (1.6); PANSS positive = 10.8 (0.5); PANSS negative = 19.6 (0.7); PANSS general = 28.8 (0.7)	40	48	40.2 (1.6)	42 (1.3)	9.6 (0.6)	16 (0.5)	NA	NA	NA	NA	NA	y	n	Schizophrenia	1	1	n	y	Matched (unclear if deliberate or incidental)	0	0	0
Yagci et al., 2023	6	0.1	40	85.7143	1.42857	4.7	0.4	67.1429	5.71429	40	NA	NA	NA	Emotion	Disgust	Ekman Facial Emotion Recognition Battery - Disgust	# correct	7	NA	Caucasian	Combined inpatient and outpatient sample (ratio not specified)	PANSS total = 59.3 (1.6); PANSS positive = 10.8 (0.5); PANSS negative = 19.6 (0.7); PANSS general = 28.8 (0.7)	40	48	40.2 (1.6)	43 (1.3)	9.6 (0.6)	17 (0.5)	NA	NA	NA	NA	NA	y	n	Schizophrenia	1	1	n	y	Matched (unclear if deliberate or incidental)	0	0	0
Yagci et al., 2023	6.6	0.1	40	94.2857	1.42857	4.6	0.4	65.7143	5.71429	40	NA	NA	NA	Emotion	Neutral	Ekman Facial Emotion Recognition Battery - Neutral	# correct	7	NA	Caucasian	Combined inpatient and outpatient sample (ratio not specified)	PANSS total = 59.3 (1.6); PANSS positive = 10.8 (0.5); PANSS negative = 19.6 (0.7); PANSS general = 28.8 (0.7)	40	48	40.2 (1.6)	44 (1.3)	9.6 (0.6)	18 (0.5)	NA	NA	NA	NA	NA	y	n	Schizophrenia	1	1	n	y	Matched (unclear if deliberate or incidental)	0	0	0
Yagci et al., 2023	23.3	0.2	40	86.2963	0.740741	20.9	0.4	77.4074	1.48148	40	NA	NA	NA	Identity	NA	Benton Facial Recognition Test (short form)	# correct	27	46.3	Caucasian	Combined inpatient and outpatient sample (ratio not specified)	PANSS total = 59.3 (1.6); PANSS positive = 10.8 (0.5); PANSS negative = 19.6 (0.7); PANSS general = 28.8 (0.7)	40	48	40.2 (1.6)	37 (1.3)	9.6 (0.6)	11 (0.5)	NA	NA	NA	NA	NA	y	n	Schizophrenia	1	1	y	y	Matched (unclear if deliberate or incidental)	0	0	0
Yagci et al., 2023	NA	NA	40	84.9	16.09	NA	NA	66.12	19.1	40	NA	NA	NA	Emotion	Total	Ekman Facial Emotion Recognition Battery - Total	# correct	49	NA	Caucasian	Combined inpatient and outpatient sample (ratio not specified)	PANSS total = 59.3 (1.6); PANSS positive = 10.8 (0.5); PANSS negative = 19.6 (0.7); PANSS general = 28.8 (0.7)	40	48	40.2 (1.6)	45 (1.3)	9.6 (0.6)	19 (0.5)	NA	NA	NA	NA	NA	y	n	Schizophrenia	1	1	y	n	Matched (unclear if deliberate or incidental)	0	0	0
Yamada et al., 2009	84.81	7.77	22	84.81	7.77	65.72	12.19	65.72	12.19	28	NA	NA	NA	Emotion	Total	Perception of Affect Task (PAT) Subtask 2	% correct	35	14.29	Caucasian	100% outpatient	PANSS positive = 15.8 (6.6); PANSS negative = 16.1 (6.1); PANSS general = 31.9 (9.9)	50	50	40 (7.5)	37.8 (8.7)	13.4 (2.5)	13.9 (2.7)	WAIS-R Vocabulary and Block Design subsets	Vocabulary = 107 (15); Block Design = 108 (13.2)	Vocabulary = 94 (15.8); Block Design = 104 (16.2)	NA	NA	y	y	Schizophrenia	1	1	y	y	Yes (deliberately matched)	0	0	0
Yamada et al., 2009	47.5	3.87	22	87.96	7.17	45.2	5.6	83.7	10.37	28	NA	NA	NA	Identity	NA	Benton Facial Recognition Test (short form)	# correct	54	46.3	Caucasian	100% outpatient	PANSS positive = 15.8 (6.6); PANSS negative = 16.1 (6.1); PANSS general = 31.9 (9.9)	50	50	40 (7.5)	37.8 (8.7)	13.4 (2.5)	13.9 (2.7)	WAIS-R Vocabulary and Block Design subsets	Vocabulary = 107 (15); Block Design = 108 (13.2)	Vocabulary = 94 (15.8); Block Design = 104 (16.2)	NA	NA	y	y	Schizophrenia	1	1	y	y	Yes (deliberately matched)	0	0	0

## Sheet: READ ME
This data file was created by Paige Mewton. It shows all data included in analyses and additional task and sample describes data for the paper titled "Meta-analysis of Face Perception in Schizophrenia Spectrum Disorders: Evidence for Differential Impairment in Emotion Face Perception."
This READ ME page explains the column labels and how they are coded.
Variable label	Descriptor
Article	Name and publicartion date of article
HCMean	Mean accuracy score indicating the performance of the control group, in the original format (as presented in the paper)
HCSD	Standard deviation indicating the variance of the performance of the control group, in the original format (as presented in the paper)
HCn	Number of participants in the control group
HCMean_Percent	Mean accuracy score indicating the performance of the control group, converted to % correct format
HCSD_Percent	Standard deviation indicating the variance of the performance of the control group, converted to % correct format
SSDMean	Mean accuracy score indicating the performance of the SSD group, in the original format (as presented in the paper)
SSDSD	Standard deviation indicating the variance of the performance of the SSD group, in the original format (as presented in the paper)
SSDMean_Percent	Number of participants in the SSD group
SSDSD_Percent	Mean accuracy score indicating the performance of the SSD group, converted to % correct format				TaskConfound	Identifies when a task is confounded by memory. 0 = No memory and 1 = memory. Note that non-identity tasks are always coded as 0.
SSDn	Standard deviation indicating the variance of the performance of the SSD group, converted to % correct format				TaskConfound_Subgroup	Identifies whether an article is allocated to the memory dependent (coded as "1") or memory independent (coded as "0") analysis subgroup when considering identity tasks only (i.e., non-identity non-emotion tasks were coded as "3" and were excluded from subgroup analysis). Each article could only contribute to one subgroup. There were more memory-independent identity tasks so when studies included…
CohensD	Cohen's d indicating the performance difference between the control and the SSD samples, if this was provided by the paper. Positive scores indicate greater performance in the control group				TaskConfound_Subgroup2 is the same as TaskConfound_Subgroup, but with non-emotional tasks other than identity (i.e., age, gender, etc) also included (always coded as 0 = non-memory confounded). Again here, for subset analysis, each study can only contribu	Identifies whether an article is allocated to the memory dependent (coded as "1") or memory independent (coded as "0") analysis subgroup where non-emotion tasks other than identity are included (e.g., age, gender, etc tasks always coded as "0"). Articles could only contribute to one subgroup. There were more memory-independent tasks so when articles included both memory-dependant and memory-indep…
Fstat	F-statistic indicating the performance difference between the control and the SSD samples. Only extracted if no means and SDs were available.
tval	t-value indicating the performance difference between the control and the SSD samples. Only extracted if no means and SDs were available.
TaskType	The type of face perception task that was used. Labelling tasks require participants to specify the appropriate word label for the given emotion, gender, age etc. Discrimination tasks involve participants to decide whether two faces show the same or different characteristic; Matching tasks involve selecting which face matches a target face on a certain feature.
Emo_type	If an emotion task was used, identifies the emotion displayed in this task or subtask. If a non-emotion task was used, this is listed as NA
TaskDescription	Brief description to identify the task
DVunit	Identifies the unit of measurement that was used to measure performance accuracy (e.g., % correct, number of incorrect items, etc)
ItemN	Number of items in that task or subtask
ChanceScore	Accuracy score if participants were to perform at change
Stim_race	Identifies the race of the task stimuli to determine whether other race effects might impact data
alldata_include	Identifies the tasks to be included all analyses (coded as "y" if included and "n" if excluded) besides those that contain the task difficulty variable. For example, the Pinkham article was excluded here as it has overlapping participants with already included articles but has a lower sample size. Other data were excluded here if they reflect seperate conditions of tasks where the whole task (i.e…
ceiling_include	identifies tasks where sufficient data was provided to calculate the task difficulty variable (i.e., control sample accuracy data that can be converted to % correct format; coded as "y" if included and "n" if excluded). At least one emotion and one non-emotion task from each article needed to include task difficulty data for the article to be included in task difficulty analysis. E
SSD_DiagnosticGroupCategory
SSDGroup	Indicates SSD severity of the experimental group. 1 = high severity; 2 = low severity; 3 = mixed high and low severity.
SSDGroup_binary	Indicates SSD severity of the experimental group when coded as only 1= high severity and 2= low severity. If there was a mixed group they were categorised in the high severity group ("1")
TotalEmoPref	Some articles provided data for emotion tasks that were seperated into the individual emotions as well as all emotions combined. This variable identifies which data to include in analyses that look at emotion tasks as a whole instead of individual emotions seperately (e.g., happy, sad, etc). Where possible, total scores for whole emotion tasks were calculated by combining data from individual emo…
IndividualEmoPref	Identifies which data to include in analyses tgat look at emotion tasks split into individual emotion conditions (e.g., happy, sad, etc) rather than as a whole. This removes data from the total emotion task (i.e., combined across emotions) if data for individual emotions were provided. Entries are coded as "y" if they are to be included in these analyses and "n" if excluded.
IQmatching	Identifies whether control and SSD samples were matched on intelligence for that task. If samples were unmatched they were coded as "No" . If samples were matched they were coded as "Yes (deliberately matched", "Incidentally", or "Matched (unclear if deliberate or intentional)" depending on how the matching was described in the paper.
TaskConfound	Identifies whether tasks were confounded by memory-dependency. Coded as 0 if they were memory-independent and as 1 if they were memory-dependent. Non-identity tasks were always coded as 0
TaskConfound_Subgroup	Identifies which subset that tasks were included in when analysing the moderating effects of memory dependency when including only identity tasks as non-emotion tasks. Coded as 0 if tasks were in the memory-independent subgroup. Coded as 1 if tasks were in the memory-dependent subset. Coded as 3 if tasks were excluded from subgroup analysis. Note that no article could contribute to both subgroups…
TaskConfound_Subgroup2	Same as TaskConfound_Subgroup but includes all non-emotion tasks (i.e., also age, gender, etc). Non-identity non-emotion tsks are always coded as 0. Again here, each article can only contribute effect sizes to one subgroup. Memory-dependent non-emotion tasks ("1") were prioritised as they contributed fewer effect sizes.
Inpatient/outpatient status	Specifies proportion of sample that were inpatient vs. outpatient, or similar details specifying hospitalisation status
Symptom severity details	Provides descriptions or symptom measure data to indicate sample severity
HC_Female_Gender	% of SSD sample that were female
SSD_Female_Gender	% of HC sample that were female
HC_age	Age of HC sample [Mean value (SD value)]
SSD_age	Age of SSD sample [Mean value (SD value)]
HC_EduYears	Years of education of HC sample [Mean value (SD value)]
SSD_EduYears	Years of education of SSD sample [Mean value (SD value)]
IQmeasure	Describes task used to measure IQ, if relevant
HC_IQestimate	IQ score of HC sample [Mean value (SD value)]
SSD_IQestimate	IQ score of SSD sample [Mean value (SD value)]
HC_race	Describes the race of HC sample to determine whether other race effects might impact data
SSD_race	Describes the race of HC sample to determine whether other race effects might impact data
