# Supplementary material for: Meta-analysis of Face Perception in Schizophrenia Spectrum Disorders: Evidence for Differential Impairment in Emotion Face Perception
Source: Schizophr Bull. 2024 Aug 13;51(1):17–36. doi: 10.1093/schbul/sbae130 (PMC11661959; doi:10.1093/schbul/sbae130)
Supplement: sbae130_suppl_Supplementary_Data [file sbae130_suppl_supplementary_data.zip › sbae130_suppl_Supplementary_Data.xlsx]

## Sheet: Data Extraction Form
Supplementary material for:
Meta-analysis of Face Perception in Schizophrenia Spectrum Disorders: Evidence for Emotion-Specific Deficits
Paige Mewton, Amy Dawel, Elizabeth J. Miller, Yiyun Shou, and Bruce K. Christensen
As submitted to Schizophrenia Bulletin in November 2023.
Contact: paige.mewton@anu.edu.au
Variable	Coding options (if applicable)
Full reference
Paper source	Database search
	Reference list handsearh
	Other (please specify)
Resource type	Journal Article
	Conference Proceeding
	Other (please specify)
Does this paper meet inclusion criteria?	Yes
	No (please specify)
Is there sufficient data to include this paper in the meta-analysis	Yes
	No
Location of the study
The following sections were completed for each effect size
Task information
Experiment number
Task type	Emotion
	Identity
	Gender
	Age
	Other
Task subtyle	Identification (free labelling)
	Identification (multiple choice)
	Discrimination (same or different)
	Matching (with target face)
	Valence rating (please describe)
	Other (please describe)
N items
Chance performance (% accuracy)
Task details
Stimulus information
Stimulus source	KDEF
	Ekman and colleagues
	NimStim
	RaDF
	Lab's own set
	Other (please describe)
	Not specified
Percent of stimuli that are female
N stimulus identitied
Stimulius race	Caucasian
	Asian
	African
	Indigenous
	Other
	Mixed
	Not specified
Stimulus colour	Colour
	Black and white
	Unclear
If it is an emotion task, are the stimuli posed, genuine, or is it unclear?
Additional stimulus details (e.g., manipulations such as morphing)?
Control sample information
Experimental sample diagnostic group	Schizophrenia
	Schizoaffective Disorder
	Schizophreniform Disorder
	Brief Psychotic Disorder
	Schizotypal Personality Disorder
	Substance induced psychosis
	Ultra/clinical high risk of psychosis
	High schizotypy
	Other (please describe)
Method of assessment or diagnosis
Other experimental group details (e.g., medication, hospitalisation status)
Percent female
Mean age
SD age
Lower age range
Upper age range
Mean years of education
SD years of education
Total N
Experimental sample information
Control sample demographic group	Student/university
	Other adult
	Infant
	Child
	Old age (65+)
	Low schizotypy
Percent female
Mean age
SD age
Lower age range
Upper age range
Mean years of education
SD years of education
Total N
General sample information
Were experimental and control samples matched for intelligence?	Yes, samples were deliberately matched
	Yes, samples were incidentally matched
	No
	Unclear
Participant race	Caucasian
	Asian
	African
	Indigenous
	Other
	Mixed
	Not reported
Effect size information
DV (task name/descriptor)
DV unit of measurement (e.g., % correct, raw score)
Experimental group mean
Experimental group SD
Control group mean
Control group SD
Cohen's d
t-value
F-value
p-value
df
The following section was completed once for each article
Other information
Were face identities matched across tasks?	No
	Unclear
	Partial
	Incidentally
Were task designs matched across tasks?	No
	Unclear
	Partial
	Incidentally
Insert sample intelligence data	Control group:
	Experimental group 1:
	Experimental group 2:
	Experimental group 3:
	Experimental group 4:
	Experimental group 5:
Was the mean intelligence score for the control group within -2 SDs of the test mean?	Yes
	No (report as exclusion)
	Unsure
Study take home message
Did authors acknowledge the need to consider (1) the relative size of SSD-related deficits across tasks or (2) task discriminating power when identifying specific deficits in SSD?	Yes
	No
Did authors attempt to match or claim to match tasks on difficulty or reliability?	Yes
	No
